# Supplementary material for: Survey evaluation of dog owners’ feeding practices and dog bowls’ hygiene assessment in domestic settings
Source: PLoS One. 2022 Apr 6;17(4):e0259478. doi: 10.1371/journal.pone.0259478 (PMC8986020; doi:10.1371/journal.pone.0259478)
Supplement: S1 Table — (XLSX) [file pone.0259478.s001.xlsx]

## Sheet: Sheet1
	Group A							Group B							Group C
Sample	Sample #1	Log10	Sample #2	Log10	Series 3		Sample	Sample #1	Log10	Sample #2	Log10	Column1		Sample	Sample #1	Log10	Sample #2	Log 10	Series 3
1	25120	4.40002	124.8	2.09621			28	4.32	0.635484	6.4	0.80618			58	208	2.31806	107.2	2.03019
2	6	0.778151	14.8	1.17026			29	2.4	0.380211	8.16	0.91169			59	2.4	0.380211	2.08	0.318063
3	3.76	0.575188	0.24	-0.619789			30	6.4	0.80618	28.8	1.45939			60	1.76	0.245513	2.24	0.350248
4	40	1.60206	57.6	1.76042			31	0.32	-0.49485	0.96	-0.0177288			61	3.68	0.565848	112	2.04922
5	800	2.90309	6.08	0.783904			32	5.28	0.722634	0.96	-0.0177288			62	11.2	1.04922	59.2	1.77232
6	9.12	0.959995	0.01	-2			33	21.92	1.34084	3.68	0.565848			63	20	1.30103	6.4	0.80618
7	2.72	0.434569	13.12	1.11793			34	46.4	1.66652	3.04	0.482874			64	1.76	0.245513	14.88	1.1726
8	78200	4.89321	48.8	1.68842			35	12.16	1.08493	5.44	0.735599			65	0.01	-2	1.12	0.049218
9	66.8	1.82478	24	1.38021			36	128	2.10721	0.32	-0.49485			66	3.36	0.526339	3.04	0.482874
10	97.6	1.98945	0.16	-0.79588			37	308	2.48855	0.32	-0.49485			67	51.2	1.70927	1.6	0.20412
11	12320	4.09061	1.76	0.245513			38	0.96	-0.0177288	0.16	-0.79588			68	7.6	0.880814	12.4	1.09342
12	7.84	0.894316	0.36	-0.443697			39	3.2	0.50515	64	1.80618
13	1184	3.07335	1.12	0.049218			40	1.88	0.274158	3.92	0.593286			Mean	28.27	0.656529	29.2873	0.938951
14	23.68	1.37438	1.28	0.10721			41	220.8	2.344	0.01	-2			SD	61.412	1.09478	43.0625	0.74066
15	192	2.2833	0.16	-0.79588			42	1.4	0.146128	1.32	0.120574			SEM	18.5164	0.330088	12.9838	0.223317
16	12.64	1.10175	0.01	-2			43	8	0.90309	1.6	0.20412
17	0.64	-0.19382	0.01	-2			44	8.64	0.936514	0.12	-0.920819
18	22.56	1.35334	10.24	1.0103			45	1.6	0.20412	0.08	-1.09691
19	22.4	1.35025	9.44	0.974972			46	0.32	-0.49485	0.48	-0.318759
20	116.8	2.06744	0.16	-0.79588			47	26.08	1.41631	499.2	2.69827
21	5120	3.70927	49.6	1.69548			48	0.64	-0.19382	94.4	1.97497
22	1.88	0.274158	22	1.34242			49	0.4	-0.39794	0.04	-1.39794
23	77.603	1.88988	26.457	1.42254			50	788	2.89653	6.8	0.832509
24	0.32	-0.49485	0.16	-0.79588			51	14240	4.15351	10.4	1.01703
25	4.64	0.666518	0.01	-2			52	39.409	1.5956	12.808	1.10748
26	2.88	0.459392	3.04	0.482874			53	0.01	-2	33.6	1.52634
27	11.36	1.05538	1.44	0.158362			54	736	2.86688	0.8	-0.09691
							55	18.8	1.27416	8.4	0.924279
							56	112	2.04922	2.72	0.434569
							57	12.96	1.11261	2.56	0.40824
Mean	4572.86	1.67834	15.4391	0.194046			Mean	558.543	1.01038	26.7166	0.365236
SD	15642.4	1.39034	27.5249	1.2798			SD	2591.49	1.24872	91.6023	1.03871
SEM	3010.37	0.267571	5.29717	0.246297			SEM	473.14	0.227983	16.7242	0.189642
	Log transformed
	Mean		SEM
	Pre-protocol	Post-protocol	Pre	Post
A	1.67834	0.194046	0.267571	0.246297
B	1.01038	0.365236	0.227983	0.189642
C	0.656529	0.938951	0.330088	0.223317

## Sheet: Sheet2
Sample	Pre	Log10	Post	Log10	Group	Bowl type	Final wash	Final dry
1	25120	4.40002	124.8	2.09621	a	Plastic	Cool	air
2	6	0.778151	14.8	1.17026	a	Metal	Cool	air
3	3.76	0.575188	0.24	-0.619789	a	Plastic	Cool	air
4	40	1.60206	57.6	1.76042	a	Plastic	Cool	air
5	800	2.90309	6.08	0.783904	a	Plastic	Cool	air
6	9.12	0.959995	0.01	-2	a	Metal	Hot	air
7	2.72	0.434569	13.12	1.11793	a	Ceramic	Hot	air
8	78200	4.89321	48.8	1.68842	a	Metal	Hot	air
9	66.8	1.82478	24	1.38021	a	Metal	Hot	air
10	97.6	1.98945	0.16	-0.79588	a	Metal	Dishwasher
11	12320	4.09061	1.76	0.245513	a	Metal	Dishwasher
12	7.84	0.894316	0.36	-0.443697	a	Ceramic	No fu
13	1184	3.07335	1.12	0.049218	a	Metal	Hot	air
14	23.68	1.37438	1.28	0.10721	a	Metal	Hot	air
15	192	2.2833	0.16	-0.79588	a	Metal	No fu
16	12.64	1.10175	0.01	-2	a	Metal	Hot	air
17	0.64	-0.19382	0.01	-2	a	Metal	Hot	air
18	22.56	1.35334	10.24	1.0103	a	Metal	Hot	air
19	22.4	1.35025	9.44	0.974972	a	Plastic	Cool	air
20	116.8	2.06744	0.16	-0.79588	a	Metal	Hot	air
21	5120	3.70927	49.6	1.69548	a	Ceramic	Hot	paper towel
22	1.88	0.274158	22	1.34242	a	Metal	Hot	paper towel
23	77.603	1.88988	26.457	1.42254	a	Metal	Dishwasher
24	0.32	-0.49485	0.16	-0.79588	a	Metal	Hot	air
25	4.64	0.666518	0.01	-2	a	Plastic	Hot	air
26	2.88	0.459392	3.04	0.482874	a	Metal	Cool	air
27	11.36	1.05538	1.44	0.158362	a	Metal	Cool	air
28	4.32	0.635484	6.4	0.80618	b	Metal	Dishwasher
29	2.4	0.380211	8.16	0.91169	b	Metal	Dishwasher
30	6.4	0.80618	28.8	1.45939	b	Metal	Hot	paper towel
31	0.32	-0.49485	0.96	-0.0177288	b	Metal	Hot
32	5.28	0.722634	0.96	-0.0177288	b	Metal	Hot	paper towel
33	21.92	1.34084	3.68	0.565848	b	Metal	Dishwasher
34	46.4	1.66652	3.04	0.482874	b	Metal	Dishwasher
35	12.16	1.08493	5.44	0.735599	b	Metal	Hot	Cloth
36	128	2.10721	0.32	-0.49485	b	Ceramic	Hot	air
37	308	2.48855	0.32	-0.49485	b	Metal	Hot	air
38	0.96	-0.0177288	0.16	-0.79588	b	Metal	Dishwasher
39	3.2	0.50515	64	1.80618	b	Metal	Hot	paper towel
40	1.88	0.274158	3.92	0.593286	b	Metal	Hot	Air
41	220.8	2.344	0.01	-2	b	Metal	Dishwasher
42	1.4	0.146128	1.32	0.120574	b	Metal	Hot	Cloth
43	8	0.90309	1.6	0.20412	b	Plastic	Hot	paper towel
44	8.64	0.936514	0.12	-0.920819	b	Metal	Hot	paper towel
45	1.6	0.20412	0.08	-1.09691	b	Metal	Hot	Air
46	0.32	-0.49485	0.48	-0.318759	b	Plastic	Cool
47	26.08	1.41631	499.2	2.69827	b	Metal	Cool	air
48	0.64	-0.19382	94.4	1.97497	b	Metal	Cool	Air
49	0.4	-0.39794	0.04	-1.39794	b	Metal	Dishwasher
50	788	2.89653	6.8	0.832509	b	Metal	Hot	air
51	14240	4.15351	10.4	1.01703	b	Metal	Hot	paper towel
52	39.409	1.5956	12.808	1.10748	b	Metal	Dishwasher
53	0.01	-2	33.6	1.52634	b	Ceramic	Cool
54	736	2.86688	0.8	-0.09691	b	Metal	Hot	paper towel
55	18.8	1.27416	8.4	0.924279	b	Plastic	Hot	paper towel
56	112	2.04922	2.72	0.434569	b	Metal	Hot	air
57	12.96	1.11261	2.56	0.40824	b	Metal	Hot	air
58	208	2.31806	107.2	2.03019	c	Metal	No wash
59	2.4	0.380211	2.08	0.318063	c	Metal	Dishwasher
60	1.76	0.245513	2.24	0.350248	a	Metal	Dishwasher
61	3.68	0.565848	112	2.04922	c	Metal	no wash
62	11.2	1.04922	59.2	1.77232	c	Ceramic	No wash
63	20	1.30103	6.4	0.80618	c	Ceramic	no wash
64	1.76	0.245513	14.88	1.1726	c	Metal	No wash
65	0.01	-2	1.12	0.049218	c	Plastic	Dishwasher
66	3.36	0.526339	3.04	0.482874	c	Metal	No wash
67	51.2	1.70927	1.6	0.20412	c	Metal	No wash
68	7.6	0.880814	12.4	1.09342	c	Metal	No wash
70
Mean	2097.42		22.8077

## Sheet: Sheet3
Sample	Pre	Log10	Post	Log10	Group	Bowl type	Final wash	Final dry
1	25120	4.40002	124.8	2.09621	a	Plastic	Cool	air
2	6	0.778151	14.8	1.17026	a	Metal	Cool	air
3	3.76	0.575188	0.24	-0.619789	a	Plastic	Cool	air
4	40	1.60206	57.6	1.76042	a	Plastic	Cool	air
5	800	2.90309	6.08	0.783904	a	Plastic	Cool	air
6	9.12	0.959995	0.01	-2	a	Metal	Hot	air
7	2.72	0.434569	13.12	1.11793	a	Ceramic	Hot	air
8	78200	4.89321	48.8	1.68842	a	Metal	Hot	air
9	66.8	1.82478	24	1.38021	a	Metal	Hot	air
10	97.6	1.98945	0.16	-0.79588	a	Metal	Dishwasher
11	12320	4.09061	1.76	0.245513	a	Metal	Dishwasher
12	7.84	0.894316	0.36	-0.443697	a	Ceramic	No fu
13	1184	3.07335	1.12	0.049218	a	Metal	Hot	air
14	23.68	1.37438	1.28	0.10721	a	Metal	Hot	air
15	192	2.2833	0.16	-0.79588	a	Metal	No fu
16	12.64	1.10175	0.01	-2	a	Metal	Hot	air
17	0.64	-0.19382	0.01	-2	a	Metal	Hot	air
18	22.56	1.35334	10.24	1.0103	a	Metal	Hot	air
19	22.4	1.35025	9.44	0.974972	a	Plastic	Cool	air
20	116.8	2.06744	0.16	-0.79588	a	Metal	Hot	air
21	5120	3.70927	49.6	1.69548	a	Ceramic	Hot	paper towel
22	1.88	0.274158	22	1.34242	a	Metal	Hot	paper towel
23	77.603	1.88988	26.457	1.42254	a	Metal	Dishwasher
24	0.32	-0.49485	0.16	-0.79588	a	Metal	Hot	air
25	4.64	0.666518	0.01	-2	a	Plastic	Hot	air
26	2.88	0.459392	3.04	0.482874	a	Metal	Cool	air
27	11.36	1.05538	1.44	0.158362	a	Metal	Cool	air
28	4.32	0.635484	6.4	0.80618	b	Metal	Dishwasher
29	2.4	0.380211	8.16	0.91169	b	Metal	Dishwasher
30	6.4	0.80618	28.8	1.45939	b	Metal	Hot	paper towel
31	0.32	-0.49485	0.96	-0.0177288	b	Metal	Hot
32	5.28	0.722634	0.96	-0.0177288	b	Metal	Hot	paper towel
33	21.92	1.34084	3.68	0.565848	b	Metal	Dishwasher
34	46.4	1.66652	3.04	0.482874	b	Metal	Dishwasher
35	12.16	1.08493	5.44	0.735599	b	Metal	Hot	Cloth
36	128	2.10721	0.32	-0.49485	b	Ceramic	Hot	air
37	308	2.48855	0.32	-0.49485	b	Metal	Hot	air
38	0.96	-0.0177288	0.16	-0.79588	b	Metal	Dishwasher
39	3.2	0.50515	64	1.80618	b	Metal	Hot	paper towel
40	1.88	0.274158	3.92	0.593286	b	Metal	Hot	Air
41	220.8	2.344	0.01	-2	b	Metal	Dishwasher
42	1.4	0.146128	1.32	0.120574	b	Metal	Hot	Cloth
43	8	0.90309	1.6	0.20412	b	Plastic	Hot	paper towel
44	8.64	0.936514	0.12	-0.920819	b	Metal	Hot	paper towel
45	1.6	0.20412	0.08	-1.09691	b	Metal	Hot	Air
46	0.32	-0.49485	0.48	-0.318759	b	Plastic	Cool
47	26.08	1.41631	499.2	2.69827	b	Metal	Cool	air
48	0.64	-0.19382	94.4	1.97497	b	Metal	Cool	Air
49	0.4	-0.39794	0.04	-1.39794	b	Metal	Dishwasher
50	788	2.89653	6.8	0.832509	b	Metal	Hot	air
51	14240	4.15351	10.4	1.01703	b	Metal	Hot	paper towel
52	39.409	1.5956	12.808	1.10748	b	Metal	Dishwasher
53	0.01	-2	33.6	1.52634	b	Ceramic	Cool
54	736	2.86688	0.8	-0.09691	b	Metal	Hot	paper towel
55	18.8	1.27416	8.4	0.924279	b	Plastic	Hot	paper towel
56	112	2.04922	2.72	0.434569	b	Metal	Hot	air
57	12.96	1.11261	2.56	0.40824	b	Metal	Hot	air
58	208	2.31806	107.2	2.03019	c	Metal	No wash
59	2.4	0.380211	2.08	0.318063	c	Metal	Dishwasher
60	1.76	0.245513	2.24	0.350248	a	Metal	Dishwasher
61	3.68	0.565848	112	2.04922	c	Metal	no wash
62	11.2	1.04922	59.2	1.77232	c	Ceramic	No wash
63	20	1.30103	6.4	0.80618	c	Ceramic	no wash
64	1.76	0.245513	14.88	1.1726	c	Metal	No wash
65	0.01	-2	1.12	0.049218	c	Plastic	Dishwasher
66	3.36	0.526339	3.04	0.482874	c	Metal	No wash
67	51.2	1.70927	1.6	0.20412	c	Metal	No wash
68	7.6	0.880814	12.4	1.09342	c	Metal	No wash
70

## Sheet: Sheet4
Sample	Pre	Log10	Post	Log10	Group	Bowl type	Final wash
1	25120	4.40002	124.8	2.09621	a	Plastic	Cool
2	6	0.778151	14.8	1.17026	a	Metal	Cool
3	3.76	0.575188	0.24	-0.619789	a	Plastic	Cool
4	40	1.60206	57.6	1.76042	a	Plastic	Cool
5	800	2.90309	6.08	0.783904	a	Plastic	Cool
6	9.12	0.959995	0.01	-2	a	Metal	Hot
7	2.72	0.434569	13.12	1.11793	a	Ceramic	Hot
8	78200	4.89321	48.8	1.68842	a	Metal	Hot
9	66.8	1.82478	24	1.38021	a	Metal	Hot
10	97.6	1.98945	0.16	-0.79588	a	Metal	Dishwasher
11	12320	4.09061	1.76	0.245513	a	Metal	Dishwasher
12	7.84	0.894316	0.36	-0.443697	a	Ceramic	No fu
13	1184	3.07335	1.12	0.049218	a	Metal	Hot
14	23.68	1.37438	1.28	0.10721	a	Metal	Hot
15	192	2.2833	0.16	-0.79588	a	Metal	No fu
16	12.64	1.10175	0.01	-2	a	Metal	Hot
17	0.64	-0.19382	0.01	-2	a	Metal	Hot
18	22.56	1.35334	10.24	1.0103	a	Metal	Hot
19	22.4	1.35025	9.44	0.974972	a	Plastic	Cool
20	116.8	2.06744	0.16	-0.79588	a	Metal	Hot
21	5120	3.70927	49.6	1.69548	a	Ceramic	Hot
22	1.88	0.274158	22	1.34242	a	Metal	Hot
23	77.603	1.88988	26.457	1.42254	a	Metal	Dishwasher
24	0.32	-0.49485	0.16	-0.79588	a	Metal	Hot
25	4.64	0.666518	0.01	-2	a	Plastic	Hot
26	2.88	0.459392	3.04	0.482874	a	Metal	Cool
27	11.36	1.05538	1.44	0.158362	a	Metal	Cool
28	4.32	0.635484	6.4	0.80618	b	Metal	Dishwasher
29	2.4	0.380211	8.16	0.91169	b	Metal	Dishwasher
30	6.4	0.80618	28.8	1.45939	b	Metal	Hot
31	0.32	-0.49485	0.96	-0.0177288	b	Metal	Hot
32	5.28	0.722634	0.96	-0.0177288	b	Metal	Hot
33	21.92	1.34084	3.68	0.565848	b	Metal	Dishwasher
34	46.4	1.66652	3.04	0.482874	b	Metal	Dishwasher
35	12.16	1.08493	5.44	0.735599	b	Metal	Hot
36	128	2.10721	0.32	-0.49485	b	Ceramic	Hot
37	308	2.48855	0.32	-0.49485	b	Metal	Hot
38	0.96	-0.0177288	0.16	-0.79588	b	Metal	Dishwasher
39	3.2	0.50515	64	1.80618	b	Metal	Hot
40	1.88	0.274158	3.92	0.593286	b	Metal	Hot
41	220.8	2.344	0.01	-2	b	Metal	Dishwasher
42	1.4	0.146128	1.32	0.120574	b	Metal	Hot
43	8	0.90309	1.6	0.20412	b	Plastic	Hot
44	8.64	0.936514	0.12	-0.920819	b	Metal	Hot
45	1.6	0.20412	0.08	-1.09691	b	Metal	Hot
46	0.32	-0.49485	0.48	-0.318759	b	Plastic	Cool
47	26.08	1.41631	499.2	2.69827	b	Metal	Cool
48	0.64	-0.19382	94.4	1.97497	b	Metal	Cool
49	0.4	-0.39794	0.04	-1.39794	b	Metal	Dishwasher
50	788	2.89653	6.8	0.832509	b	Metal	Hot
51	14240	4.15351	10.4	1.01703	b	Metal	Hot
52	39.409	1.5956	12.808	1.10748	b	Metal	Dishwasher
53	0.01	-2	33.6	1.52634	b	Ceramic	Cool
54	736	2.86688	0.8	-0.09691	b	Metal	Hot
55	18.8	1.27416	8.4	0.924279	b	Plastic	Hot
56	112	2.04922	2.72	0.434569	b	Metal	Hot
57	12.96	1.11261	2.56	0.40824	b	Metal	Hot
58	208	2.31806	107.2	2.03019	c	Metal	No wash
59	2.4	0.380211	2.08	0.318063	c	Metal	Dishwasher
60	1.76	0.245513	2.24	0.350248	a	Metal	Dishwasher
61	3.68	0.565848	112	2.04922	c	Metal	no wash
62	11.2	1.04922	59.2	1.77232	c	Ceramic	No wash
63	20	1.30103	6.4	0.80618	c	Ceramic	no wash
64	1.76	0.245513	14.88	1.1726	c	Metal	No wash
65	0.01	-2	1.12	0.049218	c	Plastic	Dishwasher
66	3.36	0.526339	3.04	0.482874	c	Metal	No wash
67	51.2	1.70927	1.6	0.20412	c	Metal	No wash
68	7.6	0.880814	12.4	1.09342	c	Metal	No wash
70
