# Supplementary material for: Survey evaluation of dog owners’ feeding practices and dog bowls’ hygiene assessment in domestic settings
Source: PLoS One. 2022 Apr 6;17(4):e0259478. doi: 10.1371/journal.pone.0259478 (PMC8986020; doi:10.1371/journal.pone.0259478)
Supplement: S1 Dataset — (XLSX) [file pone.0259478.s002.xlsx]

## Sheet: Sheet0
StartDate	EndDate			Progress	Duration (in seconds)	Finished	RecordedDate					ExternalReference			DistributionChannel	UserLanguage	Q1	Q2	Q3	Q4	Q4_2_TEXT	Q5	Q7	Q7_7_TEXT	Q6	Q6_8_TEXT	Q8	Q8_4_TEXT	Q9	Q10	Q11	Q11_5_TEXT	Q12	Q13_1	Q13_2	Q13_3	Q13_4	Q13_6	Q13_5	Q13_5_TEXT	Q14	Q15	Q16	Q17	Q17_7_TEXT	Q18	Q18_6_TEXT	Q19	Q19_5_TEXT
Start Date	End Date			Progress	Duration (in seconds)	Finished	Recorded Date					External Data Reference			Distribution Channel	User Language	Thank you for your interest in helping the department of Clinical Nutrition at North Carolina State University’s College of Veterinary Medicine! The purpose of this study is to collect accurate information regarding pet food dishes and feeding habits. This survey should take about 15 minutes to complete. Your candid responses are vital to our study. Your response is voluntary and all responses wi…	Part B. Questions regarding your dog. If you have multiple dogs please fill out one survey per dog.	What is your dog’s gender and spay/neuter status?	What breed is your dog? (select all that apply) - Selected Choice	What breed is your dog? (select all that apply) - Other or breed not listed - Text	What is your dog’s approximate body weight (in pounds)?	Has your dog been diagnosed with one or more of the following ongoing gastrointestinal disorders? (select all that apply) - Selected Choice	Has your dog been diagnosed with one or more of the following ongoing gastrointestinal disorders? (select all that apply) - Other (please fill in): - Text	Has your dog been diagnosed with one or more of the following? (select all that apply) - Selected Choice	Has your dog been diagnosed with one or more of the following? (select all that apply) - Other (please fill in): - Text	How often on average does your dog vomit or regurgitate? - Selected Choice	How often on average does your dog vomit or regurgitate? - Unsure or other (please fill in): - Text	The next two questions ask you to score your pet's feces. Please use the reference photo shown below. Please score your pets’ fecal score for the past 24 hours.	Please score your pet's typical feces (the kind they most commonly have).	Part B. Questions regarding food preparation/storage and your dog’s primary pet food dish: (note: these questions pertain to your pet’s food dish, NOT water dish. If you have more than one pet food dish, please choose the primary one for the following questions). Please answer questions candidly. All responses are confidential. Of which material is your dog’s food dish made? (if more than one mat…	Part B. Questions regarding food preparation/storage and your dog’s primary pet food dish: (note: these questions pertain to your pet’s food dish, NOT water dish. If you have more than one pet food dish, please choose the primary one for the following questions). Please answer questions candidly. All responses are confidential. Of which material is your dog’s food dish made? (if more than one mat…	Where do you typically keep your dog food dish?	On average, what is the percent of each type of food given to your dog in their food dish over a 24-hour period? (total sum must equal 100) - Kibble (dry food)	On average, what is the percent of each type of food given to your dog in their food dish over a 24-hour period? (total sum must equal 100) - Canned food	On average, what is the percent of each type of food given to your dog in their food dish over a 24-hour period? (total sum must equal 100) - Commercial raw dog food (i.e. raw food retailed for dogs- eg frozen and kibble diets with raw components- NOT raw ingredients such as raw meat, eggs or vegetables)	On average, what is the percent of each type of food given to your dog in their food dish over a 24-hour period? (total sum must equal 100) - Cooked human food	On average, what is the percent of each type of food given to your dog in their food dish over a 24-hour period? (total sum must equal 100) - Raw meat, eggs or vegetables	On average, what is the percent of each type of food given to your dog in their food dish over a 24-hour period? (total sum must equal 100) - Other (supplements or medications given in bowl, etc. Please fill in):	On average, what is the percent of each type of food given to your dog in their food dish over a 24-hour period? (total sum must equal 100) - Other (supplements or medications given in bowl, etc. Please fill in): - Text	If possible, please list brand name and type of the kibble (dry food): E.g. Joe's Dog Food, Happy Chicken and Lamb Dry Mix	If possible, please list brand name and type of the canned food(s): E.g. Joe's Dog Food, Canned Salmon and Potato	If possible, please list brand name and type of the commercial raw food(s): E.g. Joe's Dog Food, Dry Kibble, Chicken with Freeze-Dried Raw Salmon	Please select all raw foods given to your dog in the last 7 days in their food dish: (select all that apply) - Selected Choice	Please select all raw foods given to your dog in the last 7 days in their food dish: (select all that apply) - Other (please fill in): - Text	Please select all raw meats or eggs given to your dog in the last 7 days in their food dish: (select all that apply) - Selected Choice	Please select all raw meats or eggs given to your dog in the last 7 days in their food dish: (select all that apply) - Other (please fill in): - Text	Where did you purchase the raw meat used to feed your dog? (select all that apply) - Selected Choice	Where did you purchase the raw meat used to feed your dog? (select all that apply) - Other (please fill in): - Text
2019-10-16 15:37:26	2019-10-16 15:43:26			100	359	True	2019-10-16 15:43:26								anonymous	EN	1	6 years	Male, neutered	Mixed		11-25 pounds	None		None		0-1 times a month		2	2	Metal		Indoors	100	0	0	0	0	0		Purina one lamb and rice
2019-10-16 17:49:41	2019-10-16 17:56:27			100	405	True	2019-10-16 17:56:27								anonymous	EN	1	3 years	Female, spayed	Australian Shepherd		26-50 pounds	None		None		Unsure or other (please fill in):	Almost never	4	2	Metal		Indoors	100	0	0	0	0	0		Science Diet Sensitive Skin and Stomach
2019-11-04 08:31:35	2019-11-04 08:38:16			100	401	True	2019-11-04 08:38:17								email	EN	I consent	4 years	Male, neutered	Mixed		76-100 pounds	None		None		0-1 times a month		Unsure	3	Plastic		Indoors	95	5	0	0	0	0		Eukanuba	Alpo/Friskies
2019-11-04 08:36:50	2019-11-04 08:42:20			100	329	True	2019-11-04 08:42:21								email	EN	I consent	10 years	Female, spayed	Mixed		11-25 pounds	None		Dental disease		0-1 times a month		Unsure	3	Metal		Indoors	100	0	0	0	0	0		Purina Pro Plan Sport
2019-11-04 08:42:33	2019-11-04 08:45:54			100	201	True	2019-11-04 08:45:55								email	EN	I consent	4 years	Female, spayed	Australian Shepherd		26-50 pounds	None		None		0-1 times a month		Unsure	3	Metal		Indoors	100	0	0	0	0	0		Purina Pro Plan Sport
2019-11-04 09:08:28	2019-11-04 09:12:08			100	219	True	2019-11-04 09:12:08								email	EN	I consent	2 years	Female, spayed	Mixed		26-50 pounds	None		None		0-1 times a month		Unsure	3	Plastic		Indoors	95	5	0	0	0	0		Eukanuba	Alpo/Friskies
2019-11-04 13:12:27	2019-11-04 13:18:48			100	380	True	2019-11-04 13:18:48								email	EN	I consent	7 years	Male, neutered	Other or breed not listed	Cavalier King Charles Spaniel	11-25 pounds	Food allergies		Obesity,Dental disease, Pancreatitis,Other (please fill in):	Addison’s disease; keratoconjunctivitis sicca	0-1 times a month		3	3	Metal		Indoors	0	100	0	0	0	0			Nutro Limited Diet - salmon
2019-11-04 18:26:03	2019-11-04 18:29:16			100	192	True	2019-11-04 18:29:17								email	EN	I consent	8 years	Male, neutered	German Shepherd Dog		76-100 pounds	None		Dental disease		0-1 times a month		2	2	Metal		Indoors	100	0	0	0	0	0		Hills j/d
2019-11-03 18:59:38	2019-11-04 19:00:18			100	86439	True	2019-11-04 19:00:18								email	EN	I consent	10 years	Male	Mixed		26-50 pounds	None		None		0-1 times a month		2	2	Metal		Indoors	95	0	0	5	0	0		Purina Dog Chow Natural
2019-11-04 19:00:37	2019-11-04 19:07:38			100	421	True	2019-11-04 19:07:38								email	EN	I consent	11 years	Male	Mixed		26-50 pounds	None		Obesity,Dental disease		0-1 times a month		3	2	Metal		Indoors	95	0	0	5	0	0		Purina Dog Chow - Natural
2019-11-05 08:21:20	2019-11-05 08:29:46			100	505	True	2019-11-05 08:29:46								email	EN	I consent	3 years	Female, spayed	Brittany,Jack Russell Terrier		11-25 pounds	None		None		0-1 times a month		2	2	Metal		Indoors	75	25	0	0	0	0		Purina small bites beef	Purina
2019-11-05 12:15:47	2019-11-05 12:26:58			100	670	True	2019-11-05 12:26:58								email	EN	I consent	6 years	Male, neutered	Other or breed not listed	Havanese	11-25 pounds	None		None		0-1 times a month		2	2	Metal		Indoors	95	0	5	0	0	0		Merrick Classic - Real Beef & Green Peas Recipe - Dry Dog Food		Instinct Raw Boost Mixers Cage-Free Chicken Recipe
2019-11-05 14:51:21	2019-11-05 15:01:46			100	625	True	2019-11-05 15:01:46								email	EN	I consent	3 years	Female, spayed	Mixed		51-75 pounds	None		None		0-1 times a month		3	3	Metal		Indoors	95	0	0	4	1	0		rachael ray nutrish dog food beef and brown rice			Raw green vegetables (e.g. spinach, green beans, broccoli),Raw root vegetables (e.g. carrots, potatoes, sweet potatoes),Raw fruit (e.g. bananas, blueberries, strawberries, etc)
2019-11-05 17:07:59	2019-11-05 17:21:54			100	835	True	2019-11-05 17:21:55								email	EN	I consent	5 years	Male, neutered	German Shepherd Dog		76-100 pounds	Other (please fill in):	Maybe not chronic diarrhea, but he does have it quite often.	None		0-1 times a month		4	6	Metal		Indoors	40	0	30	0	30	0		Purina Pro Plan Salmon, Candidae Freeze-dried Raw-Coated Fish, Origen Tundra		Abady Maintenance	Raw meat or eggs, Raw (unpasteurized) dairy		Raw beef/bison, Raw chicken/turkey/other poultry, Raw pork or pork products, Raw eggs,Other (please fill in):	Raw Fermented Goat's Milk	Grocery store,Other (please fill in):	Costco
2019-11-05 19:41:30	2019-11-05 19:55:21			100	830	True	2019-11-05 19:55:21								email	EN	I consent	9 years	Female	Other or breed not listed	Cavalier King Charles Spaniel	11-25 pounds	None		None		0-1 times a month		2	2	Ceramic		Indoors	80	0	0	20	0	0		Logic, canine turkey
2019-11-05 19:59:15	2019-11-05 20:14:23			100	907	True	2019-11-05 20:14:24								email	EN	I consent	6 years	Male, neutered	Other or breed not listed	Cavalier King Charles Spaniel	11-25 pounds	None		None		0-1 times a month		2	2	Metal		Indoors	80	0	0	20	0	0		Logic, Canine turkey
2019-11-05 17:22:47	2019-11-05 22:17:48			100	17700	True	2019-11-05 22:17:48								email	EN	I consent	12 years	Female, spayed	Labrador Retriever		51-75 pounds	None		Dental disease		0-1 times a month		2	2	Plastic		Indoors	100	0	0	0	0	0		Royal canin mobility
2019-11-05 22:13:54	2019-11-05 22:20:07			100	372	True	2019-11-05 22:20:07								email	EN	I consent	Less than 1 year	Female	West Highland White Terrier		1-10 pounds	None		None		0-1 times a month		3	3	Metal		Indoors	100	0	0	0	0	0		purina one
2019-11-06 11:44:28	2019-11-06 11:56:17			100	709	True	2019-11-06 11:56:18								email	EN	I consent	3 years	Male, neutered	Brittany,Jack Russell Terrier		11-25 pounds	None		None		0-1 times a month		2	2	Metal		Indoors	75	25	0	0	0	0		Purina small bites beef	Purina or alpo pate
2019-11-06 14:08:58	2019-11-06 14:13:57			100	299	True	2019-11-06 14:13:57								email	EN	I consent	10 years	Female, spayed	Chihuahua		1-10 pounds	Other (please fill in):	cataracts	Other (please fill in):	cataracts	0-1 times a month		Unsure	2	Plastic		Indoors	100	0	0	0	0	0		Iams/Eukanuba
2019-11-06 14:14:05	2019-11-06 14:16:47			100	161	True	2019-11-06 14:16:47								email	EN	I consent	8 years	Female, spayed	Mixed		11-25 pounds	Other (please fill in):	Bad breath!	Other (please fill in):	bad breath!	0-1 times a month		2	2	Plastic		Indoors	100	0	0	0	0	0		Iams/Eukanuba
2019-11-06 15:14:56	2019-11-06 15:22:39			100	462	True	2019-11-06 15:22:39								anonymous	EN	I consent	10 years	Male, neutered	Bulldog		51-75 pounds	None		None		0-1 times a month		4	3	Metal		Indoors	100	0	0	0	0	0		Hills Metabolic + Mobility
2019-11-07 15:08:32	2019-11-07 15:17:28			100	536	True	2019-11-07 15:17:28								email	EN	I consent	12 years	Male, neutered	Beagle,Dachshund		11-25 pounds	None		Pancreatitis		0-1 times a month		5	5	Ceramic		Indoors	25	75	0	0	0	0		Purina HA	Purina EN
2019-11-07 15:17:45	2019-11-07 15:22:16			100	270	True	2019-11-07 15:22:16								email	EN	I consent	5 years	Female, spayed	Shih Tzu		11-25 pounds	None		None		0-1 times a month		2	2	Metal		Indoors	99	1	0	0	0	0		Purina HA	Purina EN
2019-11-08 08:51:56	2019-11-08 09:01:15			100	559	True	2019-11-08 09:01:15								anonymous	EN	I consent	8 years	Male, neutered	Boxer		51-75 pounds	None		None		Unsure or other (please fill in):	very infrequenly	2	2	Plastic		Indoors	85	15	0	0	0	0		Royal Canin Boxer Diet	Purina Proplan salmon and rice
2019-11-08 09:07:32	2019-11-08 09:13:23			100	351	True	2019-11-08 09:13:24								anonymous	EN	I consent	4 years	Male, neutered	Mixed,Other or breed not listed,Siberian Husky	Great Pyrenees	76-100 pounds	None		None		0-1 times a month		3	3	Metal		Indoors	99	0	0	0	0	1	Fish oil	Purina One Large Breed Lamb and Rice
2019-11-08 09:21:15	2019-11-08 09:26:33			100	317	True	2019-11-08 09:26:34								anonymous	EN	I consent	11 years	Female, spayed	Mixed		101+ pounds	None		None		Unsure or other (please fill in):	RARELY	3	3	Metal		Indoors	100	0	0	0	0	0		PURINA ONE SENSITIVE STOMACH
2019-11-08 09:30:09	2019-11-08 09:48:00			100	1071	True	2019-11-08 09:48:00								anonymous	EN	I consent	8 years	Male, neutered	Mixed,American Staffordshire Terrier		51-75 pounds	None		None		0-1 times a month		3	3	Ceramic		Indoors	0	0	0	0	0	100	Honest Kitchen
2019-11-08 09:41:31	2019-11-08 09:49:22			100	471	True	2019-11-08 09:49:23								anonymous	EN	I consent	8 years	Male	Mixed		76-100 pounds	None		Obesity		0-1 times a month		2	3	Plastic		Indoors	90	0	0	10	0	0		Purina one
2019-11-08 10:47:48	2019-11-08 10:59:38			100	710	True	2019-11-08 10:59:39								anonymous	EN	I consent	4 years	Male, neutered	Australian Shepherd		26-50 pounds	None		None		0-1 times a month		2	2	Metal		Indoors	95	5	0	0	0	0		Purina one chicken and rice	Alpo
2019-11-08 16:26:38	2019-11-08 16:33:49			100	430	True	2019-11-08 16:33:49								anonymous	EN	I consent	8 years	Female, spayed	Mixed		101+ pounds	None		None		0-1 times a month		2	3	Metal		Indoors	98	0	0	1.5	0	0.5	Calming Care Probiotic	Purina ProPlan Savor Beef
2019-11-08 20:18:04	2019-11-08 20:28:57			100	652	True	2019-11-08 20:28:57								anonymous	EN	I consent	10 years	Male, neutered	Other or breed not listed,American Staffordshire Terrier	Dandie Dinmont Terrier	11-25 pounds	None		Bladder stones		0-1 times a month		2	2	Ceramic		Indoors	80	10	0	5	0	5		Hills C/D	Hills C/D
2019-11-08 20:29:03	2019-11-08 20:32:58			100	234	True	2019-11-08 20:32:59								anonymous	EN	I consent	8 years	Male, neutered	Schnauzer		11-25 pounds	None		Pancreatitis		0-1 times a month		5	5	Ceramic		Indoors	80	10	0	5	0	5		Royal Canine GI low fat	Royal canin GI low fat
2019-11-08 20:50:52	2019-11-08 21:02:58			100	725	True	2019-11-08 21:02:58								anonymous	EN	I consent	6 years	Male, neutered	Australian Cattle Dog,Australian Shepherd,Boxer,Chow chow,German Shepherd Dog		51-75 pounds	None		None		0-1 times a month		2	2	Ceramic		Indoors	75	0	0	25	0	0		Royal canin medium mixed breed dry kibble
2019-11-09 08:58:23	2019-11-09 09:11:24			100	781	True	2019-11-09 09:11:25								anonymous	EN	I consent	2 years	Male, neutered	Mixed,American Staffordshire Terrier		51-75 pounds	None		None		0-1 times a month		Unsure	3	Ceramic		Indoors	100	0	0	0	0	0		Purina One chicken
2019-11-09 16:59:11	2019-11-09 17:14:33			100	922	True	2019-11-09 17:14:34								anonymous	EN	I consent	12 years	Male, neutered	Other or breed not listed	Havanese	11-25 pounds	Irritable bowel disease/syndrome (IBD/IBS),Chronic diarrhea		Dental disease, Bladder stones		0-1 times a month		4	3	Metal		Indoors	100	0	0	0	0	0		Hill's Biome
2019-11-09 18:02:13	2019-11-09 18:12:49			100	636	True	2019-11-09 18:12:49								anonymous	EN	I consent	1 year	Female, spayed	Golden Retriever		51-75 pounds	None		None		0-1 times a month		2	2	Metal		Indoors	100	0	0	0	0	0		Purina ONE chicken and rice adult large breed diet
2019-11-10 19:24:17	2019-11-10 19:32:26			100	488	True	2019-11-10 19:32:27								email	EN	I consent	5 years	Male, neutered	Other or breed not listed	Rat terrier	11-25 pounds	None		Dental disease		0-1 times a month		2	2	Metal		Indoors	100	0	0	0	0	0		Purina One
2019-11-10 19:33:16	2019-11-10 19:40:14			100	417	True	2019-11-10 19:40:14								email	EN	I consent	5 years	Female, spayed	Mixed		51-75 pounds	None		None		0-1 times a month		3	3	Ceramic		Indoors	100	0	0	0	0	0		Purina One
2019-11-12 22:37:13	2019-11-12 22:45:40			100	507	True	2019-11-12 22:45:40								anonymous	EN	I consent	5 years	Male, neutered	Boxer		76-100 pounds	None		None		0-1 times a month		5	3	Metal		Indoors	100	0	0	0	0	0		Pure Balance, varying flavors
2019-11-14 14:32:08	2019-11-14 14:37:54			100	346	True	2019-11-14 14:37:55								anonymous	EN	I consent	5 years	Male, neutered	Mixed		26-50 pounds	None		Dental disease		0-1 times a month		3	3	Metal		Indoors	100	0	0	0	0	0		Purina ProPlan Savor Shredded Lamb and Rice
2019-11-15 13:28:38	2019-11-15 13:35:48			100	429	True	2019-11-15 13:35:48								anonymous	EN	I consent	2 years	Female, spayed	Mixed		51-75 pounds	None		None		0-1 times a month		3	2	Metal		Indoors	98	2	0	0	0	0		Purina One Healthy Weight
2019-11-15 13:31:33	2019-11-15 13:37:27			100	353	True	2019-11-15 13:37:27								anonymous	EN	I consent	5 years	Female, spayed	Golden Retriever		51-75 pounds	None		None		0-1 times a month		2	2	Plastic		Indoors	100	0	0	0	0	0		Diamond Naturals
2019-11-15 13:28:51	2019-11-15 13:38:32			100	580	True	2019-11-15 13:38:32								anonymous	EN	I consent	14 years	Male	Mixed		51-75 pounds	Food allergies		None		0-1 times a month		2	2	Ceramic		Indoors	95	3	0	2	0	0		Victor	Canidae Victor Blue Buffalo various flavors
2019-11-15 13:29:21	2019-11-15 13:39:45			100	623	True	2019-11-15 13:39:45								anonymous	EN	I consent	2 years	Female	Irish Wolfhound		101+ pounds	None		None		0-1 times a month		2	2	Metal		Indoors	80	20	0	0	0	0	Fish oil capsules	Pro plan SSS salmon &rice	Alpi chop house
2019-11-15 13:38:20	2019-11-15 13:43:44			100	323	True	2019-11-15 13:43:44								anonymous	EN	I consent	11 years	Male, neutered	Mixed,Great Dane,Labrador Retriever		101+ pounds	None		None		0-1 times a month		2	2	Metal		Indoors	100	0	0	0	0	0		Solid Gold Hund-N-Flocken
2019-11-15 13:44:09	2019-11-15 13:51:44			100	454	True	2019-11-15 13:51:44								anonymous	EN	I consent	12 years	Male	Other or breed not listed	Belgian Malinois	51-75 pounds	None		None		0-1 times a month		3	3	Metal		Outdoors	100	0	0	0	0	0		Fromm
2019-11-15 13:36:49	2019-11-15 13:54:13			100	1044	True	2019-11-15 13:54:14								anonymous	EN	I consent	5 years	Female	Other or breed not listed	Great Pyreness	101+ pounds	None		None		0-1 times a month		2	2	Metal		Indoors	100	0	0	0	0	0		Purina One
2019-11-15 13:45:22	2019-11-15 13:54:25			100	542	True	2019-11-15 13:54:25								anonymous	EN	I consent	7 years	Male, neutered	Mixed		101+ pounds	None		None		0-1 times a month		2	2	Plastic		Indoors	100	0	0	0	0	0		Pedigree Adult Dry Dog Food
2019-11-15 13:43:18	2019-11-15 13:55:57			100	759	True	2019-11-15 13:55:58								anonymous	EN	I consent	2 years	Female, spayed	Mixed		26-50 pounds	None		None		0-1 times a month		5	5	Metal		Indoors	100	0	0	0	0	0		Purina small bites
2019-11-15 13:52:01	2019-11-15 13:58:56			100	414	True	2019-11-15 13:58:56								anonymous	EN	I consent	2 years	Female	Other or breed not listed	American Bully	51-75 pounds	None		Pancreatitis		Unsure or other (please fill in):	Very Rare	3	3	Metal		Indoors	100	0	0	0	0	0		Royal Canin
2019-11-15 14:04:05	2019-11-15 14:09:42			100	336	True	2019-11-15 14:09:42								anonymous	EN	I consent	2 years	Female, spayed	Mixed		11-25 pounds	None		None		0-1 times a month		2	2	Ceramic		Indoors	100	0	0	0	0	0		Beneful
2019-11-15 14:05:54	2019-11-15 14:12:24			100	389	True	2019-11-15 14:12:24								anonymous	EN	I consent	2 years	Male	American Staffordshire Terrier		51-75 pounds	None		None		0-1 times a month		3	3	Metal		Indoors	98	0	0	0	0	2		Purina ONE
2019-11-15 14:00:50	2019-11-15 14:12:43			100	712	True	2019-11-15 14:12:43								anonymous	EN	I consent	11 years	Female, spayed	Mixed		26-50 pounds	None		None		2-5 times a month		2	2	Metal		Indoors	95	0	0	0	0	5	treats like milk bones but more expensive!	Purina One Smart Blend for older dogs
2019-11-15 14:05:32	2019-11-15 14:14:50			100	557	True	2019-11-15 14:14:50								anonymous	EN	I consent	3 years	Female, spayed	Chesapeake Bay Retriever		76-100 pounds	None		None		0-1 times a month		3	3	Metal		Indoors	100	0	0	0	0	0		Purina Pro Plan Sport
2019-11-15 14:08:26	2019-11-15 14:16:01			100	455	True	2019-11-15 14:16:02								anonymous	EN	I consent	9 years	Female, spayed	German Shepherd Dog		51-75 pounds	None		None		0-1 times a month		3	3	Metal		Indoors	100	0	0	0	0	0		Eukanuba Senior Lamb & Rice
2019-11-15 13:57:52	2019-11-15 14:19:38			100	1306	True	2019-11-15 14:19:38								anonymous	EN	I consent	13 years	Female, spayed	Other or breed not listed	Shih Poo	11-25 pounds	None		None		0-1 times a month		2	2	Plastic		Indoors	90	0	0	10	0	0		Nutrish Tiny Bites
2019-11-15 14:17:51	2019-11-15 14:23:03			100	311	True	2019-11-15 14:23:03								anonymous	EN	I consent	1 year	Female, spayed	Bloodhound		76-100 pounds	None		None		0-1 times a month		2	2	Metal		Indoors	100	0	0	0	0	0		4Health
2019-11-15 14:19:48	2019-11-15 14:26:25			100	397	True	2019-11-15 14:26:26								anonymous	EN	I consent	8 years	Male, neutered	Other or breed not listed	Great Pyrenees mix	101+ pounds	Food allergies		Other (please fill in):	Skin issues related to allergies	0-1 times a month		2	2	Metal		Indoors	100	0	0	0	0	0		Simply Nourish
2019-11-15 14:20:19	2019-11-15 14:27:25			100	426	True	2019-11-15 14:27:25								anonymous	EN	I consent	13 years	Female, spayed	Border Collie		26-50 pounds	None		Kidney disease, Liver disease		0-1 times a month		3	3	Metal		Indoors	50	0	0	50	0	0		Purina Moist and Meaty
2019-11-15 13:39:05	2019-11-15 15:05:49			100	5203	True	2019-11-15 15:05:49								anonymous	EN	I consent	14 years	Female, spayed	Mixed		26-50 pounds	None		Bladder stones		0-1 times a month		3	3	Plastic		Indoors	95	0	0	0	5	0		Fromm Senior Canine			Raw green vegetables (e.g. spinach, green beans, broccoli),Raw fruit (e.g. bananas, blueberries, strawberries, etc),Other (please fill in):	Almonds and walnuts
2019-11-15 15:01:02	2019-11-15 15:16:52			100	950	True	2019-11-15 15:16:53								anonymous	EN	I consent	8 years	Female	Chesapeake Bay Retriever		76-100 pounds	Other (please fill in):	allergies of some sort, treating with Apoquel. Red skin, extreme itching without Apoquel.	None		0-1 times a month		3	3	Metal		Indoors	0	0	98	2	0	0				Rachel Ray Natural Dog Food - Nutrish
2019-11-15 15:32:54	2019-11-15 15:54:19			100	1285	True	2019-11-15 15:54:20								anonymous	EN	I consent	1 year	Male, neutered	Mixed,Shih Tzu		11-25 pounds	None		None		0-1 times a month		2	2	Metal		Indoors	85	0	0	0	15	0		Merricks Chicken, Sweet Potato Peas			Other (please fill in):	Boiled Chicken Scrambled Eggs
2019-11-15 15:42:34	2019-11-15 15:54:59			100	745	True	2019-11-15 15:55:00								anonymous	EN	I consent	5 years	Female	Labrador Retriever		26-50 pounds	None		None		0-1 times a month		2	2	Metal		Indoors	100	0	0	0	0	0		Purina Pro Plan Performance 30/20
2019-11-15 16:07:43	2019-11-15 16:21:26			100	822	True	2019-11-15 16:21:26								anonymous	EN	I consent	12 years	Male	Basset Hound		51-75 pounds	None		Obesity		0-1 times a month		3	3	Metal		Indoors	100	0	0	0	0	0		Taste of the Wild
2019-11-15 16:20:54	2019-11-15 16:42:45			100	1311	True	2019-11-15 16:42:46								anonymous	EN	I consent	5 years	Female, spayed	Mixed		51-75 pounds	None		None		2-5 times a month		2	2	Metal		Indoors	100	0	0	0	0	0		Nature recipe venison and rice meal
2019-11-15 17:10:39	2019-11-15 17:17:21			100	402	True	2019-11-15 17:17:21								anonymous	EN	I consent	14 years	Female	Dachshund		1-10 pounds	None		None		0-1 times a month		Unsure	4	Plastic		Indoors	50	50	0	0	0	0		Purina	Alpo
2019-11-15 17:45:07	2019-11-15 17:54:29			100	561	True	2019-11-15 17:54:30								anonymous	EN	I consent	2 years	Male, neutered	Other or breed not listed	Great Pyrenees	101+ pounds	None		None		0-1 times a month		2	2	Metal		Indoors	100	0	0	0	0	0		Science Diet Large Dog Breed Chicken
2019-11-15 18:17:09	2019-11-15 18:25:11			100	482	True	2019-11-15 18:25:11								anonymous	EN	I consent	4 years	Female, spayed	Labrador Retriever		51-75 pounds	None		None		0-1 times a month		3	2	Plastic		Indoors	100	0	0	0	0	0		Purina one
2019-11-15 18:36:34	2019-11-15 18:45:43			100	548	True	2019-11-15 18:45:43								anonymous	EN	I consent	12 years	Male, neutered	German Shepherd Dog		76-100 pounds	None		None		0-1 times a month		2	2	Metal		Indoors	99	1	0	0	0	0		Taste of the wild	Pedigree
2019-11-15 18:41:04	2019-11-15 18:51:38			100	633	True	2019-11-15 18:51:38								anonymous	EN	I consent	10 years	Male, neutered	Mixed		11-25 pounds	None		Dental disease		6 times a month or more		3	3	Ceramic		Indoors	95	0	0	5	0	0		Nutro small breed dry food chicken naturals
2019-11-15 18:49:42	2019-11-15 18:58:03			100	500	True	2019-11-15 18:58:03								anonymous	EN	I consent	3 years	Male, neutered	Mastiff		101+ pounds	None		None		0-1 times a month		3	3	Metal		Indoors	100	0	0	0	0	0		Diamond Natural large breed
2019-11-15 18:24:38	2019-11-15 19:55:28			100	5450	True	2019-11-15 19:55:29								anonymous	EN	I consent	7 years	Female, spayed	Bull terrier		51-75 pounds	None		None		0-1 times a month		4	3	Metal		Indoors	90	0	0	10	0	0		Purina Dog Chow Healthy Weight
2019-11-15 19:51:37	2019-11-15 20:02:42			100	664	True	2019-11-15 20:02:42								anonymous	EN	I consent	7 years	Female, spayed	Mixed		51-75 pounds	Food allergies		None		0-1 times a month		2	2	Metal		Indoors	97	0	0	0	3	0		American journey salmon and sweet potato grain free			Raw meat or eggs,Raw green vegetables (e.g. spinach, green beans, broccoli)		Raw eggs
2019-11-15 20:03:02	2019-11-15 20:10:21			100	438	True	2019-11-15 20:10:21								anonymous	EN	I consent	10 years	Male, neutered	Mixed		26-50 pounds	None		None		0-1 times a month		2	2	Metal		Indoors	96	0	0	0	4	0		American journey salmon and sweet potato			Raw meat or eggs,Raw green vegetables (e.g. spinach, green beans, broccoli)		Raw eggs
2019-11-15 20:08:46	2019-11-15 20:16:20			100	453	True	2019-11-15 20:16:20								anonymous	EN	I consent	11 years	Female, spayed	Shih Tzu		1-10 pounds	Food allergies		None		0-1 times a month		2	2	Metal		Indoors	100	0	0	0	0	0		Signature duck and potato
2019-11-15 20:47:32	2019-11-15 20:57:24			100	592	True	2019-11-15 20:57:25								anonymous	EN	I consent	4 years	Female, spayed	Other or breed not listed	Belgian malinois	51-75 pounds	None		None		0-1 times a month		4	4	Metal		Outdoors	90	0	0	10	0	0		Purina one
2019-11-15 22:22:33	2019-11-15 22:40:32			100	1079	True	2019-11-15 22:40:33								anonymous	EN	I consent	7 years	Female, spayed	Bull terrier		51-75 pounds	None		None		Unsure or other (please fill in):	Rarely	2	2	Metal		Indoors	100	0	0	0	0	0		Purina One smart blend beef and rice
2019-11-15 22:40:42	2019-11-15 22:50:59			100	617	True	2019-11-15 22:50:59								anonymous	EN	I consent	8 years	Female, spayed	Mixed		26-50 pounds	None		None		0-1 times a month		3	3	Ceramic		Indoors	50	0	0	0	50	0		Wellness core senior chicken			Raw green vegetables (e.g. spinach, green beans, broccoli)
2019-11-15 22:43:50	2019-11-15 22:51:00			100	430	True	2019-11-15 22:51:01								anonymous	EN	I consent	10 years	Male, neutered	Golden Retriever		51-75 pounds	Other (please fill in):	Lymphoma-in remission	None		0-1 times a month		3	2	Plastic		Indoors	95	0	0	5	0	0		Purnia focus-salmon
2019-11-15 22:51:11	2019-11-15 23:04:43			100	812	True	2019-11-15 23:04:43								anonymous	EN	I consent	11 years	Male, neutered	Schnauzer		26-50 pounds	Other (please fill in):	HGE	None		0-1 times a month		2	3	Metal		Indoors	90	10	0	0	0	0		Blue Senior dry food	Alpo canned
2019-11-15 23:08:59	2019-11-15 23:17:58			100	538	True	2019-11-15 23:17:58								anonymous	EN	I consent	9 years	Male, neutered	Mixed		51-75 pounds	None		None		0-1 times a month		2	2	Metal		Outdoors	25	75	0	0	0	0		Diamond Naturals	Purina one smartblend
2019-11-15 23:40:22	2019-11-15 23:47:34			100	431	True	2019-11-15 23:47:35								anonymous	EN	I consent	11 years	Female, spayed	Yorkshire Terrier		1-10 pounds	None		None		2-5 times a month		2	2	Ceramic		Indoors	100	0	0	0	0	0		Purina Dog Chow Small Bites
2019-11-15 23:13:16	2019-11-16 01:33:18			100	8402	True	2019-11-16 01:33:19								anonymous	EN	I consent	6 years	Female, spayed	American Staffordshire Terrier		51-75 pounds	None		None		0-1 times a month		2	2	Ceramic		Indoors	75	25	0	0	0	0		Merrick	Natures domain
2019-11-16 07:22:34	2019-11-16 07:29:04			100	389	True	2019-11-16 07:29:04								anonymous	EN	I consent	7 years	Male, neutered	Beagle		11-25 pounds	None		None		0-1 times a month		2	2	Metal		Indoors	90	10	0	0	0	0		Fromms	Fromms
2019-11-16 08:08:24	2019-11-16 08:16:04			100	459	True	2019-11-16 08:16:04								anonymous	EN	I consent	3 years	Male, neutered	Mixed		26-50 pounds	None		None		0-1 times a month		3	3	Other (please fill in):	Floor	Indoors	100	0	0	0	0	0
2019-11-16 08:45:32	2019-11-16 09:03:37			100	1085	True	2019-11-16 09:03:38								anonymous	EN	I consent	6 years	Female, spayed	Other or breed not listed	Dutch Shepard	51-75 pounds	None		None		0-1 times a month		2	2	Metal		Indoors	100	0	0	0	0	0		taste of the wild: ancient prairie canine recipe with roasted bison roasted venison
2019-11-16 10:08:58	2019-11-16 10:21:50			100	771	True	2019-11-16 10:21:50								anonymous	EN	I consent	8 years	Male	Mixed		51-75 pounds	None		None		2-5 times a month		Unsure	3	Plastic		Indoors	50	25	0	25	0	0		purina one	purina one
2019-11-16 10:21:27	2019-11-16 10:29:35			100	487	True	2019-11-16 10:29:35								anonymous	EN	I consent	6 years	Male, neutered	Labrador Retriever		76-100 pounds	None		None		0-1 times a month		2	2	Metal		Indoors	100	0	0	0	0	0		Royal canine sensitive skin care and taste of wild salmon with grain
2019-11-17 18:41:19	2019-11-17 18:50:40			100	560	True	2019-11-17 18:50:40								email	EN	I consent	4 years	Male, neutered	Beagle,Brittany		11-25 pounds	None		None		2-5 times a month		2	3	Metal		Indoors	100	0	0	0	0	0		NutriSource Adult Chicken and Rice Formula
2019-11-17 19:19:19	2019-11-17 19:27:29			100	490	True	2019-11-17 19:27:29								email	EN	I consent	6 years	Female, spayed	Mixed,Other or breed not listed,Labrador Retriever,Rottweiler	terrier	26-50 pounds	None		None		0-1 times a month		2	2	Metal		Indoors	100	0	0	0	0	0		Iam's Little Bites
2019-11-18 10:37:56	2019-11-18 10:43:24			100	327	True	2019-11-18 10:43:24								email	EN	I consent	2 years	Female, spayed	Mixed		51-75 pounds	None		None		0-1 times a month		3	3	Metal		Indoors	100	0	0	0	0	0		Purina One Large Breed Adult Dry
2019-11-18 10:44:16	2019-11-18 10:52:04			100	468	True	2019-11-18 10:52:04								email	EN	I consent	2 years	Female, spayed	Pointer		26-50 pounds	None		None		0-1 times a month		2	3	Metal		Indoors	75	25	0	0	0	0		Purina Pro Plan Salmon	Purina Pro Plan Focus
2019-11-18 11:23:25	2019-11-18 11:33:06			100	581	True	2019-11-18 11:33:06								email	EN	I consent	13 years	Male, neutered	Mixed		51-75 pounds	None		None		0-1 times a month		3	3	Plastic		Indoors	95	5	0	0	0	0		Purina Pro Plan Bright Mind Adult 7+ Chicken & Rice Formula	Pro Plan Bright Mind Adult 7+ Beef & Brown Rice Entrée
2019-11-18 13:52:24	2019-11-18 13:58:48			100	384	True	2019-11-18 13:58:49								email	EN	I consent	9 years	Male	Golden Retriever		51-75 pounds	None		None		0-1 times a month		2	2	Metal		Indoors	100	0	0	0	0	0		Pet Pantry Holistic Lamb and Rice
2019-11-18 13:48:39	2019-11-18 13:59:52			100	673	True	2019-11-18 13:59:53								email	EN	I consent	9 years	Male, neutered	Maltese		1-10 pounds	None		Dental disease		2-5 times a month		2	2	Metal		Indoors	100	0	0	0	0	0		Hill's Science Diet Youthful Vitality Adult 7+ Toy Breed & Purina Pro-Plan Bright Mind Adult 7+ Small Breed Formula
2019-11-18 14:00:03	2019-11-18 14:06:51			100	408	True	2019-11-18 14:06:52								email	EN	I consent	12 years	Female, spayed	Maltese		1-10 pounds	None		Dental disease		2-5 times a month		2	2	Metal		Indoors	90	10	0	0	0	0		Hill's Science Diet Youthful Vitality Adult 7+ Toy Breed & Pro Plan® Bright Mind™ Adult 7+ Small Breed Formula	Purina EN, Pedigree chicken and rice, Pro Plan® Bright Mind™ Adult 7+ Turkey & Brown Rice Entrée
2019-11-18 14:20:21	2019-11-18 14:32:11			100	709	True	2019-11-18 14:32:11								email	EN	I consent	3 years	Female, spayed	Labrador Retriever		76-100 pounds	None		None		Unsure or other (please fill in):	2 times in 3 years	2	2	Metal		Indoors	95	0	0	5	0	0		Purina Pro Plan Focus Adult Large Breed Formula Dry Dog Food-Chicken
2019-11-18 20:44:24	2019-11-18 20:54:00			100	575	True	2019-11-18 20:54:00								anonymous	EN	I consent	16 years	Female, spayed	Mixed		26-50 pounds	None		Dental disease, Kidney disease		0-1 times a month		2	2	Metal		Indoors	60	30	0	0	2	8		4health small bites dry	4 health chicken and rice or salmon and potato		Raw meat or eggs		Raw eggs
2019-11-18 21:34:36	2019-11-18 21:39:56			100	319	True	2019-11-18 21:39:56								anonymous	EN	I consent	1 year	Male, neutered	Mixed		51-75 pounds	None		None		0-1 times a month		2	2	Plastic		Indoors	100	0	0	0	0	0		Purina one
2019-11-19 08:32:04	2019-11-19 08:39:49			100	464	True	2019-11-19 08:39:49								email	EN	I consent	4 years	Male	Mixed		26-50 pounds	None		None		0-1 times a month		3	3	Metal		Indoors	99.98	0	0	0	0	0.02	Plaque off powder	Hills dry food
2019-11-19 09:09:09	2019-11-19 09:17:16			100	487	True	2019-11-19 09:17:17								email	EN	I consent	2 years	Female	German Shorthaired Pointer		51-75 pounds	None		None		0-1 times a month		3	3	Metal		Indoors	100	0	0	0	0	0		Science Diet
2019-11-19 15:28:40	2019-11-19 15:35:24			100	403	True	2019-11-19 15:35:24								email	EN	I consent	8 years	Female, spayed	Mixed		26-50 pounds	Food allergies		None		0-1 times a month		2	2	Metal		Indoors	100	0	0	0	0	0		Purina Sensitive Skin and Stomach, Dry
2019-11-19 15:51:27	2019-11-19 15:56:33			100	306	True	2019-11-19 15:56:34								email	EN	I consent	4 years	Female, spayed	Australian Shepherd		26-50 pounds	None		None		0-1 times a month		2	2	Plastic		Outdoors	100	0	0	0	0	0		Costco brand dog food
2019-11-19 17:10:48	2019-11-19 17:23:51			100	782	True	2019-11-19 17:23:51								anonymous	EN	I consent	7 years	Male, neutered	Boston Terrier		11-25 pounds	None		Other (please fill in):	MMM	0-1 times a month		2	2	Metal		Indoors	80	0	10	0	10	0		Taste of the Wild Wetlands		Stella and Chewy dehydrated beef	Other (please fill in):	na
2019-11-19 20:55:46	2019-11-19 21:08:51			100	785	True	2019-11-19 21:08:51								email	EN	I consent	13 years	Female, spayed	Mixed		26-50 pounds	Food allergies		Liver disease		0-1 times a month		1	2	Ceramic		Indoors	75	20	0	5	0	0		Natural balance	Whole paws turkey
2019-11-19 21:10:37	2019-11-19 21:17:27			100	410	True	2019-11-19 21:17:27								email	EN	I consent	3 years	Female, spayed	Other or breed not listed	Rat Terrier	26-50 pounds	Other (please fill in):	She has a lot of diarrhea	None		6 times a month or more		5	5	Metal		Indoors	99	0	0	0	0	1	Taurine	Natural Balance Limited Ingredient Duck and Potatoes
2019-11-20 15:50:24	2019-11-20 15:56:56			100	392	True	2019-11-20 15:56:57								email	EN	I consent	13 years	Male, neutered	Golden Retriever		51-75 pounds	None		None		0-1 times a month		3	3	Metal		Outdoors	99	0	0	0	0	1	fish oil; Galliprant; Doxepin; thyroid med	Hill's Prescription diet
2019-11-21 10:27:11	2019-11-21 10:47:34			100	1223	True	2019-11-21 10:47:35								email	EN	I consent	Less than 1 year	Male	Other or breed not listed	Pit bull	51-75 pounds	None		None		0-1 times a month		3	3	Metal		Indoors	100	0	0	0	0	0		Fromm four star nutrition
2019-11-21 17:48:29	2019-11-21 18:02:56			100	866	True	2019-11-21 18:02:56								anonymous	EN	I consent	11 years	Female, spayed	Dachshund		11-25 pounds	None		None		0-1 times a month		2	2	Ceramic		Indoors	40	60	0	0	0	0		Kibbles n Bits Bistro Small Breed Mini Bits	Ol' Roy, T-Bone, Lamb & Rice, Country Stew, Filet Mignon, Bacon Cheeseburger, New York Strip, Porterhouse
2019-11-15 13:30:06	2019-11-15 13:31:01			11	54	False	2019-11-22 13:31:02								anonymous	EN	I consent	12 years	Male, neutered	Mixed		51-75 pounds	None
2019-11-15 13:43:46	2019-11-15 13:43:53			2	6	False	2019-11-22 13:43:53								anonymous	EN	I consent
2019-11-15 13:59:00	2019-11-15 14:01:34			18	153	False	2019-11-22 14:01:35								anonymous	EN	I consent	12 years	Female	Australian Shepherd		51-75 pounds	None		None		0-1 times a month		3	3
2019-11-15 14:06:46	2019-11-15 14:09:49			23	182	False	2019-11-22 14:09:52								anonymous	EN	I consent	2 years	Male	Labrador Retriever,Poodle		51-75 pounds	None		None		0-1 times a month		2	2	Metal		Indoors	50	50	0	0	0	0
2019-11-15 14:44:27	2019-11-15 14:45:42			2	75	False	2019-11-22 14:45:49								anonymous	EN	I consent
2019-11-15 15:35:01	2019-11-15 15:39:08			18	247	False	2019-11-22 15:39:10								anonymous	EN	I consent	3 years	Male	Boston Terrier		11-25 pounds	None		None		0-1 times a month		2	2
2019-11-16 00:44:29	2019-11-16 00:44:36			2	6	False	2019-11-23 00:45:05								anonymous	EN	I consent
2019-11-23 08:02:12	2019-11-23 08:10:16			100	483	True	2019-11-23 08:10:16								anonymous	EN	I consent	4 years	Male, neutered	Golden Retriever		51-75 pounds	None		None		6 times a month or more		3	3	Metal		Indoors	100	0	0	0	0	0		Holistic Select
2019-11-17 05:59:59	2019-11-17 06:00:55			11	55	False	2019-11-24 06:01:23								anonymous	EN	I consent	4 years	Female	Golden Retriever		51-75 pounds	None
2019-11-24 08:51:43	2019-11-24 09:00:17			100	513	True	2019-11-24 09:00:17								email	EN	I consent	2 years	Male, neutered	Siberian Husky		51-75 pounds	None		None		0-1 times a month		2	2	Metal		Indoors	100	0	0	0	0	0		Taste of the Wild, high prairie
2019-11-24 09:00:32	2019-11-24 09:03:41			100	188	True	2019-11-24 09:03:42								email	EN	I consent	8 years	Male, neutered	Samoyed		51-75 pounds	None		None		0-1 times a month		2	2	Metal		Indoors	100	0	0	0	0	0		Taste of the Wild, high prairie
2019-11-17 18:01:17	2019-11-17 18:03:05			11	108	False	2019-11-24 18:03:24								anonymous	EN	I consent	9 years	Male, neutered	Fox Terrier		26-50 pounds	None
2019-11-17 19:44:56	2019-11-17 19:45:18			2	21	False	2019-11-24 19:49:14								anonymous	EN	I consent
2019-11-25 10:22:24	2019-11-25 10:30:01			100	457	True	2019-11-25 10:30:02								email	EN	I consent	9 years	Female, spayed	Australian Shepherd		26-50 pounds	None		None		0-1 times a month		2	2	Ceramic		Indoors	95	5	0	0	0	0		Purina One senior	purina canned cat food
2019-11-25 14:53:14	2019-11-25 14:57:50			100	275	True	2019-11-25 14:57:50								email	EN	I consent	2 years	Female, spayed	Mixed		26-50 pounds	None		None		0-1 times a month		3	3	Plastic		Indoors	100	0	0	0	0	0		Purina Beneful
2019-11-25 17:13:26	2019-11-25 17:21:51			100	504	True	2019-11-25 17:21:51								email	EN	I consent	5 years	Male, neutered	Rottweiler		76-100 pounds	Other (please fill in):	Arthritis due to degenerating cartilage in rear legs. Probable partial (healed) CCL tears.	None		0-1 times a month		4	4	Ceramic		Indoors	100	0	0	0	0	0		Pet Pantry Holistic Chicken and Rice
2019-11-21 17:46:07	2019-11-21 17:47:09			11	62	False	2019-11-28 17:47:53								anonymous	EN	I consent	11 years	Female, spayed	Dachshund		11-25 pounds	None
2019-12-02 15:48:29	2019-12-02 15:57:37			100	548	True	2019-12-02 15:57:38								email	EN	I consent	5 years	Female, spayed	French Bulldog		11-25 pounds	Food allergies		None		0-1 times a month		2	2	Plastic		Indoors	0	0	0	85	10	5					Raw green vegetables (e.g. spinach, green beans, broccoli)
2019-12-02 16:00:45	2019-12-02 16:14:26			100	820	True	2019-12-02 16:14:26								email	EN	I consent	5 years	Male, neutered	Mixed		76-100 pounds	None		None		0-1 times a month		3	3	Metal		Indoors	75	25	0	0	0	0		Hills Science Diet Adult Large Breed chicken and barley recipe dry dog food	Blue buffalo wilderness salmon & salmon grill grain free canned food
2019-12-02 16:05:18	2019-12-02 16:14:34			100	555	True	2019-12-02 16:14:34								email	EN	I consent	9 years	Male	Weimaraner		51-75 pounds	None		Dental disease		0-1 times a month		2	2	Metal		Indoors	90	0	0	5	0	5	Platinum performance canine, finasteride, occasionally fortiflora or calming care	Hills Science Diet Mature Adult Chicken
2019-12-03 10:01:38	2019-12-03 10:18:52			100	1034	True	2019-12-03 10:18:53								email	EN	I consent	11 years	Male, neutered	Other or breed not listed,Chow chow	Pitt Bull, Some type of hound per the DNA test	51-75 pounds	None		Other (please fill in):	He has a BB or bullet lodged in his right front leg from a long time ago. Not removable.	Unsure or other (please fill in):		3	3	Metal		Indoors	95	0	0	0	0	5	Dried Jerky Treats	Hill's Prescription Metabolic Diet
2019-12-03 10:19:18	2019-12-03 10:26:53			100	454	True	2019-12-03 10:26:54								email	EN	I consent	10 years	Female, spayed	Other or breed not listed,Bull terrier,Rottweiler	Great Pyrennes	76-100 pounds	None		Obesity, Cancer		0-1 times a month		3	3	Metal		Indoors	95	0	0	0	0	5	Dried Beef or Chicken jerky	Hill's Metabolic Diet
2019-12-03 12:14:31	2019-12-03 12:22:49			100	498	True	2019-12-03 12:22:50								email	EN	I consent	Less than 1 year	Male	Australian Shepherd		51-75 pounds	None		None		0-1 times a month		2	2	Metal		Indoors	90	0	0	10	0	0		Unsure
2019-12-03 12:23:04	2019-12-03 12:26:35			100	211	True	2019-12-03 12:26:36								email	EN	I consent	1 year	Female	Australian Shepherd		26-50 pounds	None		None		0-1 times a month		2	2	Metal		Indoors	90	0	0	10	0	0		unsure
2019-12-03 11:10:22	2019-12-03 15:26:33			100	15371	True	2019-12-03 15:26:34								email	EN	I consent	Less than 1 year	Male	Golden Retriever		11-25 pounds	None		None		Unsure or other (please fill in):	We’ve on had him for 9 days-no vomiting so far!	2	2	Metal		Indoors	100	0	0	0	0	0		Purina Pro Plan Focus. Puppy Chicken and Rice
2019-12-06 13:50:41	2019-12-06 13:59:48			100	546	True	2019-12-06 13:59:48								anonymous	EN	I consent	2 years	Female, spayed	Mixed,American Staffordshire Terrier,Beagle		26-50 pounds	None		None		0-1 times a month		2	3	Metal		Indoors	100	0	0	0	0	0		Iams
2019-12-09 11:36:36	2019-12-09 11:43:03			100	386	True	2019-12-09 11:43:03								email	EN	I consent	11 years	Female, spayed	Other or breed not listed	Catahoula	51-75 pounds	None		Pancreatitis		Unsure or other (please fill in):	Rarely 1-2 times a year	2	2	Metal		Indoors	100	0	0	0	0	0		Royal Canin Large Dog
2019-12-09 12:00:18	2019-12-09 12:06:40			100	382	True	2019-12-09 12:06:41								email	EN	I consent	4 years	Female, spayed	Maltese		11-25 pounds	Other (please fill in):	Potentially she may have food allergies but not dx	None		0-1 times a month		2	2	Ceramic		Indoors	100	0	0	0	0	0		Purina Focus chicken and rice
2019-12-09 11:43:18	2019-12-09 12:21:34			100	2296	True	2019-12-09 12:21:35								email	EN	I consent	7 years	Male, neutered	Other or breed not listed	Great Pyreness	101+ pounds	None		None		Unsure or other (please fill in):	1-2 times a year - rarely	2	2	Metal		Indoors	100	0	0	0	0	0		Royal Canin Sensitive Skin
2019-12-09 12:49:47	2019-12-09 13:02:20			100	752	True	2019-12-09 13:02:20								email	EN	I consent	Less than 1 year	Female, spayed	Mixed,German Shepherd Dog		26-50 pounds	None		None		0-1 times a month		Unsure	3	Metal		Indoors	100	0	0	0	0	0		Purina ProPlan Focus puppy large breed chicken and rice
2019-12-09 13:26:24	2019-12-09 13:33:16			100	411	True	2019-12-09 13:33:16								email	EN	I consent	5 years	Female, spayed	Mixed		11-25 pounds	None		None		0-1 times a month		2	2	Metal		Indoors	100	0	0	0	0	0		Royal Canin Adult Dachshund
2019-12-09 13:33:40	2019-12-09 13:37:26			100	225	True	2019-12-09 13:37:26								email	EN	I consent	3 years	Male, neutered	Labrador Retriever		76-100 pounds	None		None		0-1 times a month		5	5	Plastic		Indoors	100	0	0	0	0	0		Royal Canin Adult Lab
2019-12-09 15:36:52	2019-12-09 15:47:49			100	657	True	2019-12-09 15:47:49								email	EN	I consent	2 years	Male	Golden Retriever		51-75 pounds	None		None		0-1 times a month		2	2	Metal		Indoors	100	0	0	0	0	0		Pedigree, chicken/ veggie mix
2019-12-09 09:45:43	2019-12-09 15:51:21			100	21937	True	2019-12-09 15:51:21								email	EN	I consent	2 years	Male	Siberian Husky		51-75 pounds	None		None		2-5 times a month		2	2	Metal		Indoors	100	0	0	0	0	0		Pedigree, chicken/ veggie mix
2019-12-09 17:50:01	2019-12-09 17:55:25			100	323	True	2019-12-09 17:55:25								email	EN	I consent	7 years	Male, neutered	Mixed		26-50 pounds	None		Other (please fill in):	neurologic disease after hbc	0-1 times a month		2	2	Metal		Indoors	100	0	0	0	0	0		Purina ProPlan Savory shredded chicken
2019-12-09 17:55:37	2019-12-09 18:00:34			100	297	True	2019-12-09 18:00:34								email	EN	I consent	4 years	Female, spayed	Jack Russell Terrier		11-25 pounds	None		None		0-1 times a month		2	2	Plastic		Indoors	80	0	0	0	20	0		Purina ProPlan Savory Shredded Chicken			Raw root vegetables (e.g. carrots, potatoes, sweet potatoes)
2019-12-09 10:41:45	2019-12-09 19:29:27			100	31662	True	2019-12-09 19:29:28								email	EN	I consent	2 years	Male, neutered	Cocker Spaniel		11-25 pounds	None		None		Unsure or other (please fill in):	Rarely	2	3	Metal		Indoors	97	0	0	3	0	0		Purina Pro Plan Beef & Rice
2019-12-09 19:08:33	2019-12-10 16:08:43			100	75609	True	2019-12-10 16:08:43								email	EN	I consent	2 years	Male, neutered	Mixed,Other or breed not listed	Pitbull hound	51-75 pounds	None		None		0-1 times a month		Unsure	Unsure	Metal		Indoors	100	0	0	0	0	0		Rachel rays nutrish
2019-12-20 20:59:23	2019-12-20 21:03:34			100	250	True	2019-12-20 21:03:34								anonymous	EN	I consent	11 years	Male, neutered	German Shepherd Dog		76-100 pounds	None		None		0-1 times a month		2	2	Metal		Indoors	100	0	0	0	0	0		Purina JM
2019-12-20 20:59:27	2019-12-20 21:04:38			100	311	True	2019-12-20 21:04:39								anonymous	EN	I consent	7 years	Female, spayed	Mixed		26-50 pounds	None		Pancreatitis		0-1 times a month		2	2	Metal		Indoors	100	0	0	0	0	0		Royal Canin GI
2019-12-20 21:06:33	2019-12-20 21:12:17			100	343	True	2019-12-20 21:12:17								anonymous	EN	I consent	1 year	Female, spayed	German Shepherd Dog		51-75 pounds	None		None		0-1 times a month		3	3	Plastic		Indoors	100	0	0	0	0	0		Purina proplan large breed adult
2019-12-20 21:06:05	2019-12-20 21:13:38			100	452	True	2019-12-20 21:13:38								anonymous	EN	I consent	8 years	Male, neutered	Bloodhound		76-100 pounds	None		Dental disease		0-1 times a month		3	3	Metal		Indoors	100	0	0	0	0	0		Puria Pro Plan Bright Minds
2019-12-20 21:05:49	2019-12-20 21:13:59			100	490	True	2019-12-20 21:14:00								anonymous	EN	I consent	4 years	Female, spayed	Mixed		11-25 pounds	None		None		2-5 times a month		4	4	Ceramic		Indoors	99	0	0	1	0	0		Iams
2019-12-20 21:06:46	2019-12-20 21:14:22			100	456	True	2019-12-20 21:14:23								anonymous	EN	I consent	10 years	Female, spayed	Basset Hound		51-75 pounds	None		None		0-1 times a month		Unsure	2	Ceramic		Indoors	80	0	0	20	0	0		Blue Buffalo
2019-12-20 21:08:17	2019-12-20 21:14:27			100	370	True	2019-12-20 21:14:27								anonymous	EN	I consent	3 years	Male	Bulldog		26-50 pounds	None		None		2-5 times a month		3	3	Plastic		Indoors	100	0	0	0	0	0		Purina
2019-12-20 21:13:52	2019-12-20 21:17:22			100	210	True	2019-12-20 21:17:22								anonymous	EN	I consent	11 years	Female, spayed	Mixed		11-25 pounds	None		Dental disease		0-1 times a month		Unsure	4	Metal		Indoors	100	0	0	0	0	0		Purina Pro Plan Bright Minds Chicken
2019-12-20 21:13:59	2019-12-20 21:24:47			100	647	True	2019-12-20 21:24:48								anonymous	EN	I consent	7 years	Male, neutered	German Shorthaired Pointer		51-75 pounds	None		Dental disease		0-1 times a month		2	2	Plastic		Indoors	90	0	0	0	0	10	Thyrotabs, dasuquin, solliquin, carprofen	Science diet active longevity chicken and barley
2019-12-20 21:13:17	2019-12-20 21:25:41			100	743	True	2019-12-20 21:25:42								anonymous	EN	I consent	4 years	Male, neutered	Other or breed not listed	Goldendoodle	76-100 pounds	None		None		2-5 times a month		Unsure	2	Metal		Indoors	100	0	0	0	0	0		Earthborn Holistic
2019-12-20 21:19:40	2019-12-20 21:27:42			100	481	True	2019-12-20 21:27:42								anonymous	EN	I consent	4 years	Female, spayed	Other or breed not listed	Goberian. Golden Retriever Siberian Husky	51-75 pounds	None		None		2-5 times a month		5	4	Metal		Indoors	95	0	0	5	0	0		Blue Wilderness with Salmon
2019-12-20 21:23:14	2019-12-20 21:28:28			100	313	True	2019-12-20 21:28:29								anonymous	EN	I consent	6 years	Male, neutered	Golden Retriever		76-100 pounds	None		None		0-1 times a month		Unsure	4	Metal		Indoors	100	0	0	0	0	0		Kirkland chicken and rice
2019-12-20 21:33:09	2019-12-20 21:38:33			100	324	True	2019-12-20 21:38:33								anonymous	EN	I consent	13 years	Female, spayed	Mixed		51-75 pounds	None		None		0-1 times a month		2	2	Metal		Indoors	99	0	0	0	0	1		Eukanuba Senior Kibble
2019-12-20 21:40:14	2019-12-20 21:51:18			100	663	True	2019-12-20 21:51:19								anonymous	EN	I consent	5 years	Female, spayed	Golden Retriever		51-75 pounds	None		Obesity		0-1 times a month		2	2	Metal		Indoors	100	0	0	0	0	0		Iams large breed
2019-12-21 08:31:34	2019-12-21 08:39:40			100	485	True	2019-12-21 08:39:40								anonymous	EN	I consent	4 years	Female, spayed	Mixed		26-50 pounds	None		None		Unsure or other (please fill in):	Less than once a month	3	3	Metal		Indoors	100	0	0	0	0	0		Wellness formula salmon and chickpea
2019-12-21 08:58:57	2019-12-21 09:09:32			100	634	True	2019-12-21 09:09:33								anonymous	EN	I consent	12 years	Female, spayed	Chihuahua		1-10 pounds	None		None		0-1 times a month		2	2	Ceramic		Indoors	100	0	0	0	0	0		Hill's Prescription Diet Metabolic + Mobility
2019-12-21 10:33:15	2019-12-21 10:40:06			100	410	True	2019-12-21 10:40:06								anonymous	EN	I consent	9 years	Male, neutered	Golden Retriever,Poodle		51-75 pounds	None		None		0-1 times a month		2	2	Metal		Indoors	99	0	0	1	0	0		Fromm
2019-12-21 10:33:21	2019-12-21 10:40:06			100	405	True	2019-12-21 10:40:06								anonymous	EN	I consent	3 years	Female, spayed	Mixed,Labrador Retriever		26-50 pounds	None		None		0-1 times a month		2	2	Metal		Indoors	100	0	0	0	0	0		Purina One chicken and rice adult
2019-12-21 11:10:30	2019-12-21 11:15:24			100	294	True	2019-12-21 11:15:24								anonymous	EN	I consent	4 years	Female, spayed	Other or breed not listed	Wire fix terrier	11-25 pounds	None		None		0-1 times a month		2	2	Plastic		Indoors	100	0	0	0	0	0		Blue
2019-12-21 16:07:28	2019-12-21 16:13:12			100	343	True	2019-12-21 16:13:12								anonymous	EN	I consent	3 years	Male, neutered	Mixed		51-75 pounds	None		None		0-1 times a month		3	3	Metal		Indoors	100	0	0	0	0	0		Taste of the wild
2019-12-21 20:11:17	2019-12-21 20:21:25			100	607	True	2019-12-21 20:21:25								anonymous	EN	I consent	1 year	Female, spayed	Mixed		76-100 pounds	None		None		0-1 times a month		2	2	Metal		Outdoors	90	10	0	0	0	0	Green lipids	N&D	Daves
2019-12-22 00:00:34	2019-12-22 00:06:21			100	346	True	2019-12-22 00:06:21								anonymous	EN	I consent	6 years	Male, neutered	Great Dane		101+ pounds	Irritable bowel disease/syndrome (IBD/IBS)		Liver disease,Other (please fill in):	Copper Storage Hepatopathy	0-1 times a month		4	4	Metal		Indoors	50	50	0	0	0	0		Hills l/d	Hills
2019-12-22 09:40:05	2019-12-22 09:53:27			100	802	True	2019-12-22 09:53:27								anonymous	EN	I consent	10 years	Male, neutered	Kuvasz,Labrador Retriever		76-100 pounds	Food allergies		None		0-1 times a month		3	2	Ceramic		Indoors	70	0	0	20	10	0					Raw meat or eggs,Raw fruit (e.g. bananas, blueberries, strawberries, etc)		Raw beef/bison		Pet supply store
2019-12-20 21:26:12	2019-12-20 21:26:22			2	9	False	2019-12-27 21:27:13								anonymous	EN	I consent
2019-12-28 20:51:27	2019-12-28 21:04:08			100	761	True	2019-12-28 21:04:09								anonymous	EN	I consent	10 years	Male, neutered	Labrador Retriever		76-100 pounds	None		Other (please fill in):	Idiopathic seizure disorder	0-1 times a month		2	2	Metal		Outdoors	100	0	0	0	0	0	Phenobarb	Iams
2019-12-28 21:19:59	2019-12-28 21:25:58			100	359	True	2019-12-28 21:25:58								anonymous	EN	I consent	2 years	Female, spayed	Mixed,Australian Cattle Dog,Labrador Retriever		51-75 pounds	None		None		0-1 times a month		2	2	Metal		Indoors	90	0	0	10	0	0		Purina Pro Plan Focus Large Breed
2019-12-28 21:43:06	2019-12-28 21:51:57			100	531	True	2019-12-28 21:51:57								anonymous	EN	I consent	12 years	Female, spayed	Mixed		26-50 pounds	Food allergies		Other (please fill in):	Arthritis, dental disease	0-1 times a month		2	4	Metal		Indoors	90	0	0	0	0	10	Yogurt	Purina pro plan focus- salmon
2019-12-28 21:49:23	2019-12-28 22:04:45			100	922	True	2019-12-28 22:04:45								anonymous	EN	I consent	1 year	Male	Great Dane		101+ pounds	None		None		0-1 times a month		5	5	Metal		Indoors	99	0	0	1	0	0		Science diet puppy large breed chicken dry
2019-12-28 22:16:42	2019-12-28 22:23:06			100	383	True	2019-12-28 22:23:06								anonymous	EN	I consent	6 years	Female, spayed	Labrador Retriever		51-75 pounds	None		Obesity		0-1 times a month		2	2	Metal		Indoors	100	0	0	0	0	0		Purina pro plan
2019-12-28 22:15:35	2019-12-28 22:24:03			100	508	True	2019-12-28 22:24:04								anonymous	EN	I consent	10 years	Female, spayed	Mixed		26-50 pounds	None		Obesity,Other (please fill in):	Bilateral CCL partial tears.	0-1 times a month		2	2	Ceramic		Indoors	95	0	0	0	0	5	Trazodone for thunderstorm anxiety	Hills W/D
2019-12-28 22:15:56	2019-12-28 22:26:55			100	659	True	2019-12-28 22:26:55								anonymous	EN	I consent	9 years	Female, spayed	Other or breed not listed	Carolina Dog	26-50 pounds	None		None		0-1 times a month		2	2	Plastic		Indoors	100	0	0	0	0	0		Purina Pro Plan Focus Weight Management
2019-12-28 22:28:02	2019-12-28 22:34:15			100	372	True	2019-12-28 22:34:15								anonymous	EN	I consent	9 years	Female, spayed	Silky Terrier		1-10 pounds	None		None		2-5 times a month		2	2	Ceramic		Indoors	100	0	0	0	0	0
2019-12-28 22:37:48	2019-12-28 22:48:52			100	664	True	2019-12-28 22:48:52								anonymous	EN	I consent	11 years	Female, spayed	Other or breed not listed	Cockapoo	11-25 pounds	Food allergies		Cancer		0-1 times a month		3	3	Ceramic		Indoors	100	0	0	0	0	0		Purina Proplan Sensitive Skin & Stomach (lamb formula)
2019-12-28 22:43:49	2019-12-28 22:49:03			100	313	True	2019-12-28 22:49:03								anonymous	EN	I consent	4 years	Male, neutered	Mixed		76-100 pounds	None		None		0-1 times a month		3	3	Metal		Indoors	100	0	0	0	0	0		Purina one
2019-12-28 22:56:21	2019-12-28 23:06:19			100	598	True	2019-12-28 23:06:20								anonymous	EN	I consent	3 years	Male, neutered	Other or breed not listed	Golden doodle	51-75 pounds	None		Dental disease		0-1 times a month		3	2	Plastic		Indoors	100	0	0	0	0	0		Purine Pro Plan sensitive skin salmon and rice
2019-12-28 23:03:15	2019-12-28 23:10:00			100	405	True	2019-12-28 23:10:00								anonymous	EN	I consent	Less than 1 year	Male	Other or breed not listed	Carolina Dog	26-50 pounds	None		None		0-1 times a month		3	3	Plastic		Indoors	100	0	0	0	0	0		Purina Proplan Savor Puppy Formula
2019-12-28 23:07:18	2019-12-28 23:11:51			100	273	True	2019-12-28 23:11:51								anonymous	EN	I consent	9 years	Male, neutered	Other or breed not listed	Rat Terrier	11-25 pounds	None		None		0-1 times a month		1	1	Metal		Indoors	100	0	0	0	0	0		Wellness perfect weight small dog
2019-12-28 23:06:26	2019-12-28 23:13:37			100	431	True	2019-12-28 23:13:38								anonymous	EN	I consent	5 years	Male, neutered	Mixed		51-75 pounds	None		None		0-1 times a month		3	3	Metal		Indoors	95	0	0	0	0	5	Peanut butter, Prozac	PuriNa One
2019-12-28 23:13:47	2019-12-28 23:17:42			100	234	True	2019-12-28 23:17:42								anonymous	EN	I consent	5 years	Female, spayed	American Staffordshire Terrier		51-75 pounds	None		None		0-1 times a month		2	2	Metal		Indoors	90	0	0	0	0	10	Peanut butter, keppra, phenobarbital	Purina one
2019-12-28 23:27:52	2019-12-28 23:32:53			100	300	True	2019-12-28 23:32:53								anonymous	EN	I consent	2 years	Male	Mixed,German Shorthaired Pointer		11-25 pounds	None		None		0-1 times a month		2	3	Metal		Indoors	70	0	0	30	0	0		Purina
2019-12-28 23:33:17	2019-12-28 23:41:35			100	498	True	2019-12-28 23:41:35								anonymous	EN	I consent	3 years	Male, neutered	Other or breed not listed	Pitbull hound mix	51-75 pounds	None		None		Unsure or other (please fill in):	0-1 times per 6 months	2	2	Plastic		Indoors	98	0	0	0	0	2	Scoop of peanut butter with apoquel	Purina chicken 1 cup twice daily
2019-12-29 00:03:35	2019-12-29 00:14:29			100	653	True	2019-12-29 00:14:29								anonymous	EN	I consent	8 years	Female, spayed	Mixed		26-50 pounds	Food allergies		Dental disease		0-1 times a month		4	2	Metal		Indoors	100	0	0	0	0	0		Purina Pro Plan Sensitive Skin ans Stomach Salmon and Rice
2019-12-29 00:12:29	2019-12-29 00:21:05			100	515	True	2019-12-29 00:21:05								anonymous	EN	I consent	3 years	Male, neutered	Poodle		1-10 pounds	None		None		0-1 times a month		2	2	Ceramic		Indoors	90	5	0	5	0	0		Hills Science Diet Advanced Fitness	Hills Science Diet I/D Low Fat
2019-12-29 00:20:25	2019-12-29 00:27:50			100	444	True	2019-12-29 00:27:50								anonymous	EN	I consent	1 year	Female, spayed	Mixed		26-50 pounds	None		None		2-5 times a month		3	3	Metal		Indoors	100	0	0	0	0	0		Purina proplan adult chicken
2019-12-29 05:10:18	2019-12-29 05:21:52			100	694	True	2019-12-29 05:21:53								anonymous	EN	I consent	14 years	Male, neutered	Black and Tan Coonhound,Labrador Retriever		76-100 pounds	None		Kidney disease, Cancer		0-1 times a month		2	2	Metal		Indoors	93	5	0	0	0	2	Pill pocket with previcox, gabapentin and metronidazole	Royal canin mobility support	I/d stew or w/d stew
2019-12-29 09:10:43	2019-12-29 09:16:17			100	334	True	2019-12-29 09:16:17								anonymous	EN	I consent	11 years	Female, spayed	Other or breed not listed	Pembroke Welsh corgi	26-50 pounds	None		Obesity		0-1 times a month		3	3	Metal		Indoors	100	0	0	0	0	0		Hills Metabolic and Mobility
2019-12-29 09:16:45	2019-12-29 09:19:24			100	158	True	2019-12-29 09:19:24								anonymous	EN	I consent	Less than 1 year	Female, spayed	Other or breed not listed	Pit bull terrier	26-50 pounds	None		None		0-1 times a month		3	3	Metal		Indoors	100	0	0	0	0	0		Purina Pro Plan Puppy
2019-12-29 09:21:08	2019-12-29 09:28:20			100	432	True	2019-12-29 09:28:20								anonymous	EN	I consent	13 years	Female, spayed	Mixed		11-25 pounds	None		None		2-5 times a month		2	2	Metal		Indoors	100	0	0	0	0	0		Purina healthy weight
2019-12-29 10:26:14	2019-12-29 10:31:20			100	306	True	2019-12-29 10:31:21								anonymous	EN	I consent	9 years	Male, neutered	Border Collie		51-75 pounds	None		None		0-1 times a month		2	2	Plastic		Indoors	100	0	0	0	0	0		Nutro weight control chicken and rice
2019-12-29 10:50:31	2019-12-29 10:59:32			100	541	True	2019-12-29 10:59:33								anonymous	EN	I consent	11 years	Male	Mixed		51-75 pounds	None		None		0-1 times a month		4	4	Metal		Indoors	80	20	0	0	0	0		Purina One healthy advantage	Pedigree, different flavors
2019-12-29 10:48:46	2019-12-29 11:04:54			100	967	True	2019-12-29 11:04:54								anonymous	EN	I consent	3 years	Male, neutered	Mixed		26-50 pounds	None		None		2-5 times a month		2	2	Ceramic		Indoors	100	0	0	0	0	0		Purina Pro Plan Salmon and Rice
2019-12-29 11:06:46	2019-12-29 11:11:33			100	286	True	2019-12-29 11:11:34								anonymous	EN	I consent	4 years	Male	Boxer,Staffordshire Bull Terrier		26-50 pounds	None		None		0-1 times a month		3	3	Ceramic		Indoors	100	0	0	0	0	0		Purina ProPlan Salmon and Rice
2019-12-29 11:22:46	2019-12-29 11:55:21			100	1955	True	2019-12-29 11:55:22								anonymous	EN	I consent	3 years	Female, spayed	Mixed		51-75 pounds	None		None		0-1 times a month		Unsure	2	Metal		Indoors	100	0	0	0	0	0		Purina pro plan sensitive skin and stomach
2019-12-29 12:43:03	2019-12-29 12:50:30			100	447	True	2019-12-29 12:50:31								anonymous	EN	I consent	6 years	Female, spayed	Mixed		26-50 pounds	None		Dental disease		0-1 times a month		2	2	Ceramic		Indoors	100	0	0	0	0	0		Hills Science Diet Adult
2019-12-29 13:21:52	2019-12-29 13:26:56			100	304	True	2019-12-29 13:26:56								anonymous	EN	I consent	Less than 1 year	Male	German Shepherd Dog		51-75 pounds	None		None		0-1 times a month		2	3	Metal		Indoors	100	0	0	0	0	0		Victor Professional
2019-12-29 13:35:44	2019-12-29 13:43:31			100	467	True	2019-12-29 13:43:32								anonymous	EN	I consent	6 years	Female, spayed	Mixed,Other or breed not listed	Mixed Shiba Inu	26-50 pounds	None		None		0-1 times a month		3	3	Metal		Indoors	90	0	0	0	10	0		Purina proplan			Raw meat or eggs,Raw green vegetables (e.g. spinach, green beans, broccoli),Raw root vegetables (e.g. carrots, potatoes, sweet potatoes)		Raw eggs
2019-12-29 13:43:45	2019-12-29 13:46:53			100	187	True	2019-12-29 13:46:53								anonymous	EN	I consent	5 years	Male, neutered	Mixed,Australian Shepherd		51-75 pounds	None		None		0-1 times a month		2	2	Metal		Indoors	90	0	0	0	10	0		Purina proplan			Raw meat or eggs,Raw green vegetables (e.g. spinach, green beans, broccoli),Raw root vegetables (e.g. carrots, potatoes, sweet potatoes)		Raw eggs
2019-12-29 15:03:31	2019-12-29 15:09:46			100	374	True	2019-12-29 15:09:47								anonymous	EN	I consent	2 years	Male, neutered	Australian Shepherd,Siberian Husky		51-75 pounds	None		None		6 times a month or more		5	5	Plastic		Indoors	100	0	0	0	0	0
2019-12-29 15:38:06	2019-12-29 15:42:54			100	288	True	2019-12-29 15:42:55								anonymous	EN	I consent	7 years	Male, neutered	Australian Shepherd		26-50 pounds	None		None		0-1 times a month		2	2	Metal		Indoors	100	0	0	0	0	0		Purina Pro Plan
2019-12-29 15:39:01	2019-12-29 15:48:46			100	584	True	2019-12-29 15:48:46								anonymous	EN	I consent	9 years	Male, neutered	Schnauzer		11-25 pounds	None		None		0-1 times a month		2	2	Metal		Indoors	100	0	0	0	0	0		Blue Grain Free
2019-12-29 16:40:55	2019-12-29 16:50:22			100	567	True	2019-12-29 16:50:23								anonymous	EN	I consent	15 years	Male, neutered	Mixed		11-25 pounds	None		Dental disease		0-1 times a month		2	2	Metal		Indoors	84	15	0	0	0	1	Glucosamine supplement, 1/2 T Relief homeopathic pain pill	Purina proplan	Proplan, varies
2019-12-29 19:56:44	2019-12-29 20:06:09			100	564	True	2019-12-29 20:06:09								anonymous	EN	I consent	3 years	Female, spayed	Labrador Retriever		26-50 pounds	None		None		Unsure or other (please fill in):	Never	2	2	Metal		Indoors	100	0	0	0	0	0	Proin	Purina ProPlan large breed
2019-12-29 20:06:20	2019-12-29 20:13:33			100	432	True	2019-12-29 20:13:33								anonymous	EN	I consent	2 years	Male, neutered	Labrador Retriever		76-100 pounds	Chronic vomiting ,Chronic diarrhea		None		2-5 times a month		3	3	Metal		Indoors	100	0	0	0	0	0	Cosequin	Purina ProPlan EN Gastroenteric
2019-12-29 21:13:27	2019-12-29 21:21:19			100	471	True	2019-12-29 21:21:19								anonymous	EN	I consent	1 year	Male, neutered	Other or breed not listed,Australian Shepherd,Bearded Collie	American Bully	51-75 pounds	None		None		0-1 times a month		2	2	Metal		Indoors	100	0	0	0	0	0		Authority Chicken/Rice
2019-12-29 21:24:29	2019-12-29 21:33:49			100	560	True	2019-12-29 21:33:49								anonymous	EN	I consent	7 years	Female, spayed	Mixed		51-75 pounds	None		None		0-1 times a month		2	2	Metal		Indoors	100	0	0	0	0	0		Purina complete with chicken
2019-12-29 21:30:13	2019-12-29 21:35:21			100	307	True	2019-12-29 21:35:21								anonymous	EN	I consent	5 years	Male	Mixed		76-100 pounds	None		None		0-1 times a month		2	3	Metal		Indoors	95	0	0	5	0	0		Rachel Ray
2019-12-29 21:32:30	2019-12-29 21:44:39			100	728	True	2019-12-29 21:44:39								anonymous	EN	I consent	16 years	Female	Jack Russell Terrier		11-25 pounds	None		Obesity		2-5 times a month		2	2	Plastic		Indoors	30	50	0	20	0	0		Members Mark Grain Free Lamb and Rice	Cesar patè
2019-12-30 01:32:31	2019-12-30 01:44:21			100	710	True	2019-12-30 01:44:21								anonymous	EN	I consent	9 years	Female, spayed	Norwegian Elkhound,Schnauzer		11-25 pounds	Food allergies		Obesity		0-1 times a month		2	2	Metal		Indoors	100	0	0	0	0	0		Purina ONE lamb and rice
2019-12-30 08:57:55	2019-12-30 09:54:21			100	3386	True	2019-12-30 09:54:21								anonymous	EN	I consent	Less than 1 year	Male, neutered	Mixed		51-75 pounds	None		None		0-1 times a month		2	2	Metal		Indoors	90	10	0	0	0	0		Purina One
2019-12-30 10:08:07	2019-12-30 10:14:39			100	391	True	2019-12-30 10:14:39								anonymous	EN	I consent	5 years	Female, spayed	Mixed		51-75 pounds	None		Obesity, Cancer		0-1 times a month		2	2	Metal		Indoors	100	0	0	0	0	0		Hills sensitive stomach
2019-12-23 16:16:43	2019-12-23 16:16:51			2	8	False	2019-12-30 16:16:52								anonymous	EN	I consent
2020-01-01 21:19:04	2020-01-01 21:31:07			100	722	True	2020-01-01 21:31:07								anonymous	EN	I consent	3 years	Female, spayed	Mixed		26-50 pounds	None		None		Unsure or other (please fill in):		2	2	Metal		Indoors	80	0	0	20	0	0		Halo
2020-01-02 00:52:55	2020-01-02 01:01:05			100	489	True	2020-01-02 01:01:05								anonymous	EN	I consent	7 years	Female, spayed	Mixed		51-75 pounds	None		Dental disease,None		0-1 times a month		2	2	Ceramic		Indoors	100	0	0	0	0	0		Putin’s Pro
2020-01-02 14:30:13	2020-01-02 14:36:24			100	370	True	2020-01-02 14:36:24								anonymous	EN	I consent	15 years	Female, spayed	Mixed,Beagle,Jack Russell Terrier		11-25 pounds	None		None		0-1 times a month		2	2	Plastic		Indoors	100	0	0	0	0	0		Nulo
2020-01-02 14:34:47	2020-01-02 14:49:27			100	880	True	2020-01-02 14:49:27								anonymous	EN	I consent	7 years	Female, spayed	Mixed		76-100 pounds	None		None		0-1 times a month		2	2	Metal		Indoors	50	5	0	45	0	0		Beef Pedigree large breed	Pedigree- different flavors
2020-01-02 14:32:14	2020-01-02 14:50:01			100	1066	True	2020-01-02 14:50:01								anonymous	EN	I consent	5 years	Male, neutered	Mixed		1-10 pounds	None		None		0-1 times a month		2	2	Ceramic		Indoors	75	20	0	5	0	0		Whole hearted	Cesar, whole hearted
2020-01-02 14:46:35	2020-01-02 14:50:26			100	230	True	2020-01-02 14:50:26								anonymous	EN	I consent	1 year	Male, neutered	Airedale Terrier		51-75 pounds	None		None		0-1 times a month		2	3	Plastic		Indoors	100	0	0	0	0	0		NutriSource
2020-01-02 14:44:40	2020-01-02 14:50:51			100	371	True	2020-01-02 14:50:52								anonymous	EN	I consent	7 years	Female, spayed	Shih Tzu,Welsh Terrier		11-25 pounds	None		None		0-1 times a month		1	2	Plastic		Indoors	100	0	0	0	0	0		Something from Harris teeter by Purina for small dogs
2020-01-02 14:46:51	2020-01-02 14:53:29			100	397	True	2020-01-02 14:53:29								anonymous	EN	I consent	5 years	Male, neutered	Mixed,Australian Cattle Dog,Beagle		26-50 pounds	None		None		0-1 times a month		2	2	Ceramic		Indoors	40	40	0	20	0	0		Purina One Lamb and Rice	Cesar
2020-01-02 14:58:49	2020-01-02 15:03:33			100	283	True	2020-01-02 15:03:33								anonymous	EN	I consent	9 years	Male, neutered	Mixed		51-75 pounds	None		None		2-5 times a month		2	2	Ceramic		Indoors	100	0	0	0	0	0		Purina beneful
2020-01-02 14:35:29	2020-01-02 15:12:46			100	2236	True	2020-01-02 15:12:46								anonymous	EN	I consent	10 years	Male, neutered	German Shepherd Dog		101+ pounds	None		None		0-1 times a month		2	2	Metal		Indoors	100	0	0	0	0	0		Taste of the Wild Sierra Mountain
2020-01-02 15:56:05	2020-01-02 16:03:28			100	442	True	2020-01-02 16:03:28								anonymous	EN	I consent	1 year	Female, spayed	Mixed		26-50 pounds	None		None		0-1 times a month		2	2	Ceramic		Indoors	100	0	0	0	0	0		Purina lamb and rice
2020-01-02 17:38:06	2020-01-02 17:44:32			100	385	True	2020-01-02 17:44:32								anonymous	EN	I consent	3 years	Female, spayed	Mixed,Boxer,Staffordshire Bull Terrier		51-75 pounds	None		None		0-1 times a month		3	3	Metal		Indoors	100	0	0	0	0	0		Rachel Ray Nutrish
2020-01-02 18:45:51	2020-01-02 18:51:42			100	351	True	2020-01-02 18:51:42								anonymous	EN	I consent	2 years	Female, spayed	Mixed		26-50 pounds	None		None		0-1 times a month		2	2	Ceramic		Indoors	100	0	0	0	0	0		Royal Canin Medium Breed adult maintenance
2020-01-02 19:17:35	2020-01-02 19:24:58			100	442	True	2020-01-02 19:24:58								anonymous	EN	I consent	4 years	Male, neutered	Mixed,Other or breed not listed,Chihuahua	Rat Terrier	11-25 pounds	None		None		0-1 times a month		2	2	Ceramic		Indoors	95	0	0	5	0	0		Purina Pro
2020-01-02 20:27:03	2020-01-02 20:36:04			100	541	True	2020-01-02 20:36:05								anonymous	EN	I consent	12 years	Female, spayed	Mixed		11-25 pounds	None		Other (please fill in):	Hypothyroidism	0-1 times a month		3	2	Plastic		Indoors	100	0	0	0	0	0		Taste of the wild
2020-01-02 22:11:41	2020-01-02 22:24:19			100	758	True	2020-01-02 22:24:20								anonymous	EN	I consent	3 years	Male	Mixed,Labrador Retriever,Rottweiler,Staffordshire Bull Terrier		51-75 pounds	Food allergies		None		0-1 times a month		3	3	Metal		Indoors	95	0	0	5	0	0		Tops Dry Dog Food (Prime Energy)
2020-01-03 06:58:51	2020-01-03 07:13:07			100	856	True	2020-01-03 07:13:07								anonymous	EN	I consent	3 years	Male, neutered	Mixed,Jack Russell Terrier		11-25 pounds	None		None		0-1 times a month		3	3	Metal		Indoors	90	10	0	0	0	0		Pedigree small bites	Pedigree
2020-01-03 08:34:55	2020-01-03 08:43:13			100	498	True	2020-01-03 08:43:13								anonymous	EN	I consent	11 years	Male, neutered	Shih Tzu		11-25 pounds	Food allergies		Other (please fill in):	Recent lab work shows high cholesterol and hypercalcemia and elevated liver enzymes	2-5 times a month		3	3	Metal		Indoors	100	0	0	0	0	0		Pet Pantry; turkey and sweet potato
2020-01-03 10:24:34	2020-01-03 10:35:27			100	653	True	2020-01-03 10:35:28								anonymous	EN	I consent	7 years	Male, neutered	Mixed		76-100 pounds	Food allergies		None		0-1 times a month		2	2	Metal		Indoors	100	0	0	0	0	0		Natural Balance limited ingredient diet duck and potato
2020-01-03 14:06:31	2020-01-03 14:14:31			100	479	True	2020-01-03 14:14:31								email	EN	I consent	Less than 1 year	Female	Mixed		51-75 pounds	None		None		0-1 times a month		2	2	Metal		Indoors	100	0	0	0	0	0		Merrick
2020-01-03 21:36:12	2020-01-03 21:42:25			100	372	True	2020-01-03 21:42:25								anonymous	EN	I consent	7 years	Female, spayed	Mixed		11-25 pounds	None		None		0-1 times a month		5	3	Metal		Indoors	20	80	0	0	0	0		Unsure	Trader joe
2019-12-28 21:03:36	2019-12-28 21:12:34			2	538	False	2020-01-04 21:12:50								anonymous	EN	I consent
2020-01-05 05:23:20	2020-01-05 05:46:45			100	1405	True	2020-01-05 05:46:45								anonymous	EN	I consent	13 years	Male, neutered	Other or breed not listed	Yorkie/Papillon 50/50	11-25 pounds	None		None		0-1 times a month		4	3	Metal		Indoors	25	45	0	0	0	30	treats, milk bones,dental	Nutrish, Rachel Ray	Ceasar 3.5 oz
2019-12-29 16:02:07	2019-12-29 16:03:32			11	85	False	2020-01-05 16:03:33								anonymous	EN	I consent	5 years	Male, neutered	Cocker Spaniel		11-25 pounds	None
2020-01-05 18:50:52	2020-01-05 19:03:53			100	780	True	2020-01-05 19:03:53								anonymous	EN	I consent	1 year	Female, spayed	Mixed,German Shepherd Dog,Jack Russell Terrier,Labrador Retriever		76-100 pounds	None		None		0-1 times a month		2	2	Plastic		Indoors	99	0	0	0	0	1	Salmon oil	Fromm adult large breed Gold
2020-01-05 19:59:07	2020-01-05 20:05:36			100	389	True	2020-01-05 20:05:37								anonymous	EN	I consent	14 years	Male, neutered	Cairn Terrier		11-25 pounds	Chronic vomiting ,Other (please fill in):	Biliary vomiting on an empty stomach	Dental disease		6 times a month or more		2	2	Metal		Indoors	85	15	0	0	0	0		Hill's Science Diet Lamb & Rice	Purina Pro Plan Lamb or Purina Pro Plan Duck
2020-01-05 20:05:42	2020-01-05 20:10:58			100	315	True	2020-01-05 20:10:58								anonymous	EN	I consent	12 years	Male, neutered	Cairn Terrier		11-25 pounds	Food allergies		None		0-1 times a month		3	3	Metal		Indoors	85	15	0	0	0	0		Hill's Science Diet Lamb & Rice	Purina Pro Plan Lamb or Purina Pro Plan Duck
2019-12-29 22:01:09	2019-12-29 22:05:44			32	275	False	2020-01-05 22:06:02								anonymous	EN	I consent	2 years	Female, spayed	Boxer		51-75 pounds	None		None		0-1 times a month		3	3	Metal		Indoors	100	0	0	0	0	0		Nutro
2019-12-30 09:41:20	2019-12-30 09:41:32			2	12	False	2020-01-06 09:42:00								anonymous	EN	I consent
2020-01-06 23:47:03	2020-01-06 23:57:50			100	647	True	2020-01-06 23:57:50								anonymous	EN	I consent	13 years	Male, neutered	Mixed,Labrador Retriever,Siberian Husky		51-75 pounds	None		Dental disease, Liver disease		0-1 times a month		2	2	Metal		Indoors	100	0	0	0	0	0		The Pet Way Lean Chicken Adult Food
2020-01-07 09:50:19	2020-01-07 09:52:17			100	118	True	2020-01-07 09:52:18								anonymous	EN	I consent	5 years	Male, neutered	German Shepherd Dog		76-100 pounds	Other (please fill in):	Maybe not chronic diarrhea, but he does have it quite often.	None		0-1 times a month		4	6	Metal		Indoors	100	0	0	0	0	0		Purina Pro Plan Salmon, Candidae Freeze-dried Raw-Coated Fish, Origen Tundra
2020-01-07 13:25:47	2020-01-07 13:50:28			100	1480	True	2020-01-07 13:50:28								anonymous	EN	I consent	12 years	Male, neutered	Shih Tzu		11-25 pounds	None		None		0-1 times a month		2	2	Plastic		Indoors	100	0	0	0	0	0		Fromm
2020-01-07 16:21:41	2020-01-07 16:28:23			100	401	True	2020-01-07 16:28:24								anonymous	EN	I consent	3 years	Female, spayed	Chesapeake Bay Retriever		51-75 pounds	None		Other (please fill in):	Lack of fur.	Unsure or other (please fill in):	Rarely	4	4	Ceramic		Indoors	95	0	0	0	5	0		Purina True Blend			Raw meat or eggs,Raw green vegetables (e.g. spinach, green beans, broccoli),Raw root vegetables (e.g. carrots, potatoes, sweet potatoes),Raw fruit (e.g. bananas, blueberries, strawberries, etc)		Raw eggs
2020-01-07 16:28:30	2020-01-07 16:31:57			100	206	True	2020-01-07 16:31:57								anonymous	EN	I consent	1 year	Male	Labrador Retriever		76-100 pounds	None		Other (please fill in):	Overweight previously - not yet obese	Unsure or other (please fill in):		2	3	Metal		Indoors	100	0	0	0	0	0		Eukanuba Large Breed Adult
2020-01-07 16:47:15	2020-01-07 16:53:32			100	376	True	2020-01-07 16:53:32								anonymous	EN	I consent	2 years	Female	Australian Shepherd		26-50 pounds	None		None		0-1 times a month		4	3	Metal		Indoors	80	0	0	10	10	0		Iams puppy food			Raw meat or eggs		Raw beef/bison, Raw eggs		Grocery store
2020-01-07 21:29:07	2020-01-07 21:34:41			100	333	True	2020-01-07 21:34:42								anonymous	EN	I consent	13 years	Female, spayed	Mixed		51-75 pounds	None		None		0-1 times a month		3	3	Ceramic		Indoors	100	0	0	0	0	0		Taste of the Wild Southwest Canyon Canine Recipe with Wild Boar
2020-01-07 21:29:52	2020-01-07 21:37:13			100	440	True	2020-01-07 21:37:13								anonymous	EN	I consent	3 years	Male, neutered	Other or breed not listed	Miniature Pinscher	11-25 pounds	None		None		0-1 times a month		2	2	Ceramic		Indoors	0	0	0	0	100	0					Raw meat or eggs,Raw root vegetables (e.g. carrots, potatoes, sweet potatoes), Raw (unpasteurized) dairy		Raw beef/bison, Raw chicken/turkey/other poultry, Raw eggs		Other (please fill in):	Local raw food supplier that butchers their own animals
2020-01-07 21:41:07	2020-01-07 21:46:56			100	349	True	2020-01-07 21:46:57								anonymous	EN	I consent	11 years	Male, neutered	Mixed,Border Terrier		11-25 pounds	Other (please fill in):	Colitis	None		0-1 times a month		1	2	Plastic		Indoors	95	5	0	0	0	0		Purina One, Senior	Alpo
2020-01-07 22:01:43	2020-01-07 22:06:21			100	278	True	2020-01-07 22:06:22								anonymous	EN	I consent	3 years	Male, neutered	Australian Shepherd		26-50 pounds	None		Other (please fill in):	Seasonal allergies	0-1 times a month		2	2	Ceramic		Indoors	100	0	0	0	0	0		Purina pro plan sensitive skin and stomach, both formulas at 50/50 blend
2020-01-07 22:34:19	2020-01-07 22:42:10			100	470	True	2020-01-07 22:42:11								anonymous	EN	I consent	3 years	Female, spayed	Mixed		51-75 pounds	None		None		0-1 times a month		2	2	Metal		Indoors	90	0	0	8	0	2	Flax seed meal, glandex	Purina Pro Plan Sport 30/20 Chicken Dry
2020-01-07 22:51:28	2020-01-07 22:57:21			100	353	True	2020-01-07 22:57:21								anonymous	EN	I consent	Less than 1 year	Female	Shetland Sheepdog		11-25 pounds	None		None		0-1 times a month		4	3	Metal		Indoors	97	0	0	0	0	3	Fish oil supplements	Pro plan sport 27/17
2020-01-07 23:40:57	2020-01-07 23:49:48			100	531	True	2020-01-07 23:49:49								anonymous	EN	I consent	5 years	Female, spayed	Other or breed not listed	Spanish sighthound	26-50 pounds	None		Other (please fill in):	Leishmaniasis	0-1 times a month		4	3	Metal		Indoors	85	12	0	0	0	3	Medication (allopurinol) in a little bit of peanut butter	Pronature Duck à L’orange	Royal canin Gastrointestinal, canned
2020-01-08 00:01:08	2020-01-08 00:06:31			100	323	True	2020-01-08 00:06:33								anonymous	EN	I consent	8 years	Male, neutered	Mixed		11-25 pounds	None		None		2-5 times a month		2	2	Plastic		Indoors	95	0	0	4	0	1		Natural Balance
2020-01-08 04:03:58	2020-01-08 04:11:59			100	480	True	2020-01-08 04:11:59								anonymous	EN	I consent	7 years	Male	Labrador Retriever		51-75 pounds	None		Other (please fill in):	At one point he was considered obese. He is no longer obese and is now healthy weight.	0-1 times a month		3	3	Plastic		Indoors	100	0	0	0	0	0		Harringtons
2020-01-08 05:28:56	2020-01-08 05:36:38			100	462	True	2020-01-08 05:36:38								anonymous	EN	I consent	Less than 1 year	Male	Golden Retriever		26-50 pounds	None		None		0-1 times a month		3	2	Metal		Indoors	100	0	0	0	0	0		Performatrin
2020-01-08 05:33:27	2020-01-08 05:44:09			100	641	True	2020-01-08 05:44:09								anonymous	EN	I consent	6 years	Male, neutered	Mixed		11-25 pounds	Irritable bowel disease/syndrome (IBD/IBS)		None		2-5 times a month		Unsure	2	Ceramic		Indoors	90	0	0	0	0	10	Probiotic fortiflora and yougurt	1/2 Natural balance lamb and rice,1/2 only natural pet graze
2020-01-08 05:44:17	2020-01-08 05:51:12			100	414	True	2020-01-08 05:51:12								anonymous	EN	I consent	3 years	Male, neutered	Bichon Frise		11-25 pounds	Food allergies		Pancreatitis		0-1 times a month		Unsure	3	Ceramic		Indoors	90	0	0	0	0	10	Probiotic and yougurt	Only natural pet graze, natural balance lamb and brown rice
2020-01-08 07:41:55	2020-01-08 07:55:54			100	839	True	2020-01-08 07:55:55								anonymous	EN	I consent	4 years	Male	German Shepherd Dog		76-100 pounds	None		None		0-1 times a month		3	3	Plastic		Indoors	90	0	0	5	5	0		Purina Pro Plan Joint Health and Mobility Dry Food			Raw meat or eggs		Raw chicken/turkey/other poultry, Raw eggs		Grocery store,Other (please fill in):	Family Farm
2020-01-01 08:30:10	2020-01-01 08:43:55			2	824	False	2020-01-08 08:44:07								anonymous	EN	I consent
2020-01-08 10:26:15	2020-01-08 10:35:23			100	547	True	2020-01-08 10:35:23								anonymous	EN	I consent	6 years	Male, neutered	Greyhound		51-75 pounds	None		None		Unsure or other (please fill in):	Maybe once or twice a year, if that.	2	2	Ceramic		Indoors	0	0	0	10	90	0					Raw meat or eggs,Raw fruit (e.g. bananas, blueberries, strawberries, etc)		Raw beef/bison, Raw chicken/turkey/other poultry, Raw pork or pork products		Grocery store, Butcher
2020-01-08 11:20:36	2020-01-08 11:26:48			100	372	True	2020-01-08 11:26:48								anonymous	EN	I consent	4 years	Male, neutered	Mixed		11-25 pounds	None		None		2-5 times a month		3	3	Plastic		Indoors	100	0	0	0	0	0		Kirkland beef kibble
2020-01-08 16:18:42	2020-01-08 18:19:18			100	7235	True	2020-01-08 18:19:18								anonymous	EN	I consent	3 years	Female, spayed	Chinese Shar-pei		26-50 pounds	Food allergies		None		6 times a month or more		3	2	Other (please fill in):	Crystal	Indoors	100	0	0	0	0	0		meridian riverbend dry food
2020-01-08 18:19:25	2020-01-08 18:24:29			100	303	True	2020-01-08 18:24:29								anonymous	EN	I consent	Less than 1 year	Male	Chinese Shar-pei		26-50 pounds	None		None		0-1 times a month		2	2	Plastic		Indoors	100	0	0	0	0	0		meridian riverbend dry food
2020-01-08 23:50:25	2020-01-08 23:57:50			100	444	True	2020-01-08 23:57:51								anonymous	EN	I consent	Less than 1 year	Male, neutered	Mixed		26-50 pounds	None		None		2-5 times a month		5	3	Metal		Outdoors	60	0	0	0	40	0					Raw meat or eggs		Raw beef/bison, Raw eggs		Grocery store
2020-01-02 16:24:20	2020-01-02 16:30:01			89	341	False	2020-01-09 16:30:02								anonymous	EN	I consent	Less than 1 year	Female	Golden Retriever		26-50 pounds	None		None		0-1 times a month		3	2	Metal		Indoors	100	0	0	0	0	0		Royal Canin Golden Retriever puppy
2020-01-04 13:11:19	2020-01-04 13:11:24			2	4	False	2020-01-11 13:11:32								email	EN	I consent
2020-01-07 15:03:06	2020-01-07 15:05:22			18	135	False	2020-01-14 15:05:32								anonymous	EN	I consent	1 year	Female, spayed	Australian Cattle Dog		26-50 pounds	Other (please fill in):	Tick Borne Illness	None		0-1 times a month		3	3
2020-01-07 16:50:15	2020-01-07 16:51:06			11	51	False	2020-01-14 16:51:33								anonymous	EN	I consent	5 years	Male, neutered	Great Dane		101+ pounds	None
2020-01-08 04:27:22	2020-01-08 04:30:37			23	194	False	2020-01-15 04:30:48								anonymous	EN	I consent	2 years	Female, spayed	Other or breed not listed,Labrador Retriever	Tibetan mastiff and Maremma	51-75 pounds	None		None		Unsure or other (please fill in):		4	2	Metal		Outdoors	50	0	0	0	50	0
2020-01-08 06:18:45	2020-01-08 06:20:12			18	87	False	2020-01-15 06:20:35								anonymous	EN	I consent	4 years	Female, spayed	Other or breed not listed	American bully	26-50 pounds	None		None		2-5 times a month		2	2
2020-01-21 09:24:30	2020-01-21 09:36:01			100	690	True	2020-01-21 09:36:01								anonymous	EN	I consent	13 years	Female, spayed	Mixed		1-10 pounds	None		Dental disease, Pancreatitis		2-5 times a month		2	2	Metal		Indoors	0	100	0	0	0	0			Caesar Canine Cuisine
2020-01-21 09:38:45	2020-01-21 09:46:59			100	494	True	2020-01-21 09:47:00								anonymous	EN	I consent	11 years	Male, neutered	Yorkshire Terrier		11-25 pounds	None		None		0-1 times a month		3	3	Metal		Indoors	100	0	0	0	0	0		Purina Pro Plan
2020-01-21 09:49:18	2020-01-21 09:54:21			100	303	True	2020-01-21 09:54:22								anonymous	EN	I consent	13 years	Male, neutered	Mixed,Chow chow,German Shepherd Dog		51-75 pounds	Other (please fill in):	reflux	None		2-5 times a month		5	5	Metal		Indoors	95	0	0	2	0	3
2020-01-21 10:05:59	2020-01-21 10:18:13			100	734	True	2020-01-21 10:18:13								anonymous	EN	I consent	10 years	Male, neutered	Cocker Spaniel		26-50 pounds	None		Pancreatitis,Other (please fill in):	Gall Bladder issues a few years ago - no stones just thickened mucus	0-1 times a month		3	3	Metal		Indoors	95	0	0	0	0	5	Glucosamine, Pro-biotics	Hill's Prescription Diet i/d Digestive Care Low Fat Chicken Flavor Dry Dog Food
2020-01-21 09:46:23	2020-01-21 10:42:47			100	3384	True	2020-01-21 10:42:47								anonymous	EN	I consent	3 years	Male, neutered	Labrador Retriever		76-100 pounds	None		None		0-1 times a month		2	2	Plastic		Indoors	100	0	0	0	0	0		Blue buffalo wilderness chicken grain free
2020-01-21 10:32:57	2020-01-21 10:48:02			100	904	True	2020-01-21 10:48:02								anonymous	EN	I consent	10 years	Male, neutered	Mixed		76-100 pounds	None		None		0-1 times a month		2	2	Metal		Indoors	98	0	0	1	0	1	Glucosamine	Iams.
2020-01-21 10:57:05	2020-01-21 11:04:27			100	441	True	2020-01-21 11:04:27								anonymous	EN	I consent	5 years	Female, spayed	Mixed		51-75 pounds	None		None		0-1 times a month		3	4	Metal		Indoors	100	0	0	0	0	0		Purina One Smart
2020-01-21 11:23:18	2020-01-21 11:29:07			100	348	True	2020-01-21 11:29:07								anonymous	EN	I consent	5 years	Female, spayed	Other or breed not listed	shiba inu	26-50 pounds	None		Obesity		2-5 times a month		2	2	Metal		Indoors	90	0	0	10	0	0		Purina Pro Plan Healthy Weight
2020-01-21 10:59:06	2020-01-21 11:36:03			100	2217	True	2020-01-21 11:36:03								anonymous	EN	I consent	4 years	Female, spayed	Mixed		26-50 pounds	None		None		0-1 times a month		2	2	Metal		Indoors	90	0	0	0	0	10	Warm water	Pet Pantry holistic salmon
2020-01-21 11:41:02	2020-01-21 11:47:06			100	364	True	2020-01-21 11:47:06								anonymous	EN	I consent	12 years	Male, neutered	Mixed		76-100 pounds	None		None		0-1 times a month		3	3	Metal		Indoors	100	0	0	0	0	0		Costco large breed
2020-01-21 13:33:32	2020-01-21 13:39:24			100	351	True	2020-01-21 13:39:24								anonymous	EN	I consent	8 years	Male, neutered	Dachshund,Poodle		11-25 pounds	None		Obesity		0-1 times a month		2	2	Ceramic		Indoors	100	0	0	0	0	0		Purina OM Select
2020-01-21 13:34:28	2020-01-21 13:40:27			100	359	True	2020-01-21 13:40:28								anonymous	EN	I consent	3 years	Female, spayed	Other or breed not listed	Dutch Shepherd mix	26-50 pounds	None		None		0-1 times a month		2	2	Metal		Indoors	100	0	0	0	0	0		Purina
2020-01-21 13:30:43	2020-01-21 13:41:07			100	623	True	2020-01-21 13:41:07								anonymous	EN	I consent	11 years	Female, spayed	Other or breed not listed	Boykin Spaniel	26-50 pounds	None		None		0-1 times a month		3	2	Metal		Indoors	100	0	0	0	0	0		Eukanuba senior
2020-01-21 13:37:48	2020-01-21 13:49:52			100	724	True	2020-01-21 13:49:53								anonymous	EN	I consent	7 years	Female, spayed	Mixed,Labrador Retriever		26-50 pounds	None		None		0-1 times a month		2	2	Metal		Indoors	100	0	0	0	0	0		Canidae Pure Real Duck and Sweet Potato Recipe
2020-01-21 13:55:33	2020-01-21 14:02:16			100	403	True	2020-01-21 14:02:17								anonymous	EN	I consent	7 years	Male, neutered	Mixed		76-100 pounds	None		None		0-1 times a month		2	2	Plastic		Indoors	100	0	0	0	0	0		Eukanuba Adult large breed with chicken
2020-01-21 13:59:03	2020-01-21 14:07:21			100	497	True	2020-01-21 14:07:21								anonymous	EN	I consent	5 years	Male, neutered	Other or breed not listed	mastiff/rottweiler	101+ pounds	None		None		Unsure or other (please fill in):	none	3	3	Metal		Indoors	98	0	0	2	0	0		science diet large breed
2020-01-21 14:04:52	2020-01-21 14:09:42			100	289	True	2020-01-21 14:09:42								anonymous	EN	I consent	6 years	Female, spayed	Labrador Retriever		51-75 pounds	None		None		0-1 times a month		Unsure	2	Metal		Indoors	100	0	0	0	0	0		Unsure
2020-01-21 14:04:58	2020-01-21 14:15:12			100	613	True	2020-01-21 14:15:12								anonymous	EN	I consent	5 years	Male, neutered	Other or breed not listed	Boykin Spaniel	26-50 pounds	Food allergies		None		0-1 times a month		3	3	Other (please fill in):	Stainless Steel	Indoors	100	0	0	0	0	0		Victor Beef and Rice
2020-01-21 14:15:32	2020-01-21 14:21:58			100	385	True	2020-01-21 14:21:58								anonymous	EN	I consent	11 years	Male	Labrador Retriever		51-75 pounds	None		None		Unsure or other (please fill in):		2	2	Metal		Outdoors	100	0	0	0	0	0		Purina
2020-01-21 14:20:45	2020-01-21 14:30:36			100	591	True	2020-01-21 14:30:37								anonymous	EN	I consent	5 years	Male	Rottweiler		101+ pounds	None		None		Unsure or other (please fill in):	he doesnt do it often even to pay attention.	3	3	Plastic		Indoors	100	0	0	0	0	0		purina dog chow tender & crunchy with real lamb
2020-01-21 15:15:34	2020-01-21 15:23:38			100	484	True	2020-01-21 15:23:39								anonymous	EN	I consent	6 years	Female, spayed	Mixed		51-75 pounds	Other (please fill in):	"Smoldering" pancreas	Obesity, Pancreatitis		0-1 times a month		3	3	Metal		Indoors	90	5	0	0	0	5	Cosequin DS, Doxycycline	Petway Lean	Cesar pate
2020-01-21 15:38:46	2020-01-21 15:58:52			100	1205	True	2020-01-21 15:58:52								anonymous	EN	I consent	13 years	Female, spayed	Mixed,Other or breed not listed	Pit bull and black lab	76-100 pounds	None		Liver disease		0-1 times a month		2	2	Plastic		Indoors	100	0	0	0	0	0		Purina dog chow
2020-01-21 16:43:41	2020-01-21 16:50:28			100	407	True	2020-01-21 16:50:29								anonymous	EN	I consent	4 years	Female, spayed	Other or breed not listed	Pembroke Welsh Corgi	11-25 pounds	None		None		0-1 times a month		Unsure	3	Ceramic		Indoors	98	0	0	0	2	0		Purina Pro Plan Focus Sensitive Skin and Stomach dry			Raw fruit (e.g. bananas, blueberries, strawberries, etc)
2020-01-21 16:43:47	2020-01-21 16:50:47			100	420	True	2020-01-21 16:50:47								anonymous	EN	I consent	11 years	Female, spayed	Mixed		51-75 pounds	None		None		Unsure or other (please fill in):		3	3	Metal		Indoors	100	0	0	0	0	0		Purina One
2020-01-21 17:17:34	2020-01-21 17:24:49			100	434	True	2020-01-21 17:24:49								anonymous	EN	I consent	10 years	Female, spayed	Kuvasz		76-100 pounds	Other (please fill in):	Autoimmune disease	None		0-1 times a month		2	2	Metal		Indoors	100	0	0	0	0	0		Taste of the Wild
2020-01-21 17:54:21	2020-01-21 18:01:53			100	451	True	2020-01-21 18:01:53								anonymous	EN	I consent	10 years	Male, neutered	German Shepherd Dog		76-100 pounds	None		None		Unsure or other (please fill in):	A few times a year	2	2	Metal		Indoors	85	9	0	5	0	1	Zyrtec daily	Petway Grain Free Duck	American Journey Grain Free Turkey
2020-01-21 18:02:13	2020-01-21 18:06:14			100	240	True	2020-01-21 18:06:14								anonymous	EN	I consent	2 years	Male, neutered	Labrador Retriever		76-100 pounds	None		Other (please fill in):	Overweight	0-1 times a month		2	2	Metal		Indoors	85	10	0	5	0	0		Petway Lean	American Revolution Grain Free Turkey
2020-01-21 18:25:36	2020-01-21 18:41:09			100	932	True	2020-01-21 18:41:09								anonymous	EN	I consent	4 years	Male, neutered	French Bulldog		26-50 pounds	None		None		2-5 times a month		2	2	Metal		Indoors	100	0	0	0	0	0		Science Diet Sensitive Skin and Stomach Small Dog
2020-01-21 19:01:00	2020-01-21 19:07:23			100	383	True	2020-01-21 19:07:23								anonymous	EN	I consent	5 years	Female, spayed	Golden Retriever		101+ pounds	None		None		0-1 times a month		2	2	Metal		Outdoors	95	0	0	5	0	0		Diamond Gluten Free
2020-01-21 19:06:25	2020-01-21 19:14:52			100	507	True	2020-01-21 19:14:52								anonymous	EN	I consent	13 years	Female, spayed	Beagle		26-50 pounds	None		None		Unsure or other (please fill in):	She doesn’t	2	2	Metal		Indoors	100	0	0	0	0	0		Rachel Ray
2020-01-21 19:13:05	2020-01-21 19:27:11			100	846	True	2020-01-21 19:27:12								anonymous	EN	I consent	1 year	Male, neutered	Golden Retriever		76-100 pounds	None		None		0-1 times a month		3	3	Metal		Indoors	100	0	0	0	0	0		Nutrisource
2020-01-21 19:27:37	2020-01-21 19:33:04			100	326	True	2020-01-21 19:33:04								anonymous	EN	I consent	15 years	Female, spayed	Maltese		1-10 pounds	None		Dental disease		0-1 times a month		2	2	Ceramic		Indoors	0	100	0	0	0	0			Purina
2020-01-21 19:30:41	2020-01-21 19:40:31			100	589	True	2020-01-21 19:40:32								anonymous	EN	I consent	12 years	Male, neutered	Chihuahua		1-10 pounds	None		None		Unsure or other (please fill in):	Less than 1 time a month	2	2	Glass		Indoors	100	0	0	0	0	0		Natures variety
2020-01-21 19:35:18	2020-01-21 19:45:08			100	590	True	2020-01-21 19:45:09								anonymous	EN	I consent	9 years	Male	Labrador Retriever		101+ pounds	Food allergies		None		0-1 times a month		2	2	Metal		Indoors	100	0	0	0	0	0		Diamond grain free salmon
2020-01-21 19:34:22	2020-01-21 19:46:10			100	707	True	2020-01-21 19:46:11								anonymous	EN	I consent	4 years	Female	Rottweiler		76-100 pounds	None		None		0-1 times a month		3	3	Metal		Indoors	100	0	0	0	0	0		Pet way tri protein grain free
2020-01-21 19:42:39	2020-01-21 19:51:46			100	546	True	2020-01-21 19:51:47								anonymous	EN	I consent	3 years	Female, spayed	German Shepherd Dog		76-100 pounds	Food allergies		None		0-1 times a month		3	3	Metal		Indoors	99	0	0	0	0.5	0.5	Apoquel, glucosamine	Purines Pro Plan Sensitive Stomach: Lamb & Oatmeal			Raw root vegetables (e.g. carrots, potatoes, sweet potatoes)
2020-01-21 19:46:20	2020-01-21 19:53:06			100	406	True	2020-01-21 19:53:06								anonymous	EN	I consent	7 years	Female, spayed	Rottweiler		76-100 pounds	Other (please fill in):	Sensitive stomach due to parvo when a puppy	None		0-1 times a month		2	2	Plastic		Indoors	100	0	0	0	0	0		Pet way triple protein grain free
2020-01-21 19:50:33	2020-01-21 19:58:17			100	463	True	2020-01-21 19:58:17								anonymous	EN	I consent	12 years	Female	Mixed		26-50 pounds	None		None		0-1 times a month		2	2	Plastic		Indoors	70	25	0	5	0	0		Pedigree	Moist and meaty
2020-01-21 19:58:44	2020-01-21 20:04:05			100	321	True	2020-01-21 20:04:05								anonymous	EN	I consent	4 years	Female, spayed	Mixed		26-50 pounds	Food allergies		None		0-1 times a month		3	3	Plastic		Indoors	100	0	0	0	0	0		Rachel ray
2020-01-21 19:56:51	2020-01-21 20:13:26			100	994	True	2020-01-21 20:13:26								anonymous	EN	I consent	12 years	Female, spayed	Mixed		26-50 pounds	None		None		Unsure or other (please fill in):	She has episodes of inappetance and regurgitation 3-4 times a year.	2	2	Metal		Indoors	100	0	0	0	0	0		Hills Derm Defense
2020-01-21 20:12:30	2020-01-21 20:17:10			100	280	True	2020-01-21 20:17:10								anonymous	EN	I consent	12 years	Male, neutered	Mixed		76-100 pounds	None		None		0-1 times a month		3	3	Ceramic		Indoors	15	80	0	5	0	0		Blue Buffalo	Pedigree
2020-01-21 20:23:40	2020-01-21 20:36:18			100	757	True	2020-01-21 20:36:18								anonymous	EN	I consent	5 years	Female, spayed	Yorkshire Terrier		1-10 pounds	None		None		0-1 times a month		2	2	Other (please fill in):	Pottery	Indoors	0	0	93	0	5	2				Primal raw freeze dried, Steve’s raw freeze dried a mix of meats-turkey, salmon, duck, beef, head ant, tabbit	Raw meat or eggs,Other (please fill in):	Goat milk, pre-pro biotics	Raw beef/bison, Raw chicken/turkey/other poultry, Raw venison, Raw pork or pork products, Raw eggs,Other (please fill in):	Duck	Internet,Pet supply store
2020-01-21 20:35:18	2020-01-21 20:44:02			100	523	True	2020-01-21 20:44:02								anonymous	EN	I consent	10 years	Female, spayed	Cairn Terrier		11-25 pounds	None		None		0-1 times a month		2	2	Metal		Indoors	75	25	0	0	0	0		Purina One lamb and rice	Cesars
2020-01-21 20:41:14	2020-01-21 20:47:37			100	382	True	2020-01-21 20:47:37								anonymous	EN	I consent	13 years	Male, neutered	Mixed		51-75 pounds	Other (please fill in):	Hypothyroidism	None		0-1 times a month		2	2	Metal		Indoors	95	0	0	5	0	0		Purina
2020-01-21 20:50:30	2020-01-21 20:57:22			100	411	True	2020-01-21 20:57:22								anonymous	EN	I consent	10 years	Male, neutered	Mixed,Other or breed not listed,Labrador Retriever	pit bull	51-75 pounds	None		None		2-5 times a month		2	2	Glass		Indoors	100	0	0	0	0	0		Earthborn (flavor varies)
2020-01-21 20:53:50	2020-01-21 21:02:54			100	543	True	2020-01-21 21:02:54								anonymous	EN	I consent	6 years	Male, neutered	Rottweiler		101+ pounds	None		Obesity		0-1 times a month		3	3	Ceramic		Indoors	90	0	0	5	5	0		Purina One Lamb and Rice			Raw green vegetables (e.g. spinach, green beans, broccoli),Raw root vegetables (e.g. carrots, potatoes, sweet potatoes)
2020-01-21 20:58:37	2020-01-21 21:04:21			100	343	True	2020-01-21 21:04:21								anonymous	EN	I consent	1 year	Female, spayed	Dalmatian		51-75 pounds	None		None		0-1 times a month		5	2	Plastic		Indoors	95	0	0	0	5	0		Royal canin			Raw green vegetables (e.g. spinach, green beans, broccoli),Raw fruit (e.g. bananas, blueberries, strawberries, etc)
2020-01-21 20:58:40	2020-01-21 21:07:43			100	542	True	2020-01-21 21:07:43								anonymous	EN	I consent	9 years	Male, neutered	Mixed,Jack Russell Terrier		26-50 pounds	None		None		0-1 times a month		3	3	Metal		Indoors	0	0	90	10	0	0				Rachel Ray
2020-01-21 21:13:01	2020-01-21 21:22:57			100	595	True	2020-01-21 21:22:57								anonymous	EN	I consent	4 years	Female, spayed	Mixed		51-75 pounds	None		None		Unsure or other (please fill in):	Maybe once every three to four months	2	3	Metal		Indoors	90	0	0	10	0	0		Hills Science Diet
2020-01-21 21:16:18	2020-01-21 21:23:44			100	445	True	2020-01-21 21:23:44								anonymous	EN	I consent	6 years	Male, neutered	Labrador Retriever		51-75 pounds	None		None		2-5 times a month		2	2	Plastic		Indoors	100	0	0	0	0	0		4Health Chicken and Rice
2020-01-21 21:19:39	2020-01-21 21:30:43			100	664	True	2020-01-21 21:30:43								anonymous	EN	I consent	5 years	Male, neutered	Boston Terrier		11-25 pounds	None		None		0-1 times a month		2	2	Ceramic		Indoors	80	0	0	20	0	0		Rachel Ray Nutrish Just 6
2020-01-21 21:26:53	2020-01-21 21:47:15			100	1221	True	2020-01-21 21:47:15								anonymous	EN	I consent	12 years	Female, spayed	Chinese Crested		11-25 pounds	None		None		0-1 times a month		2	2	Ceramic		Indoors	55	45	0	0	0	0		Purina Pro Plan Senior dog	Purina Pro Plan
2020-01-21 21:39:27	2020-01-21 21:48:34			100	547	True	2020-01-21 21:48:34								anonymous	EN	I consent	2 years	Female, spayed	Mixed,Beagle		26-50 pounds	None		None		0-1 times a month		2	2	Metal		Indoors	100	0	0	0	0	0		Purina
2020-01-21 21:42:06	2020-01-21 21:49:07			100	421	True	2020-01-21 21:49:07								anonymous	EN	I consent	6 years	Male, neutered	Australian Cattle Dog		26-50 pounds	None		None		0-1 times a month		2	2	Plastic		Indoors	100	0	0	0	0	0		4 Health Mature Adult
2020-01-21 21:47:02	2020-01-21 21:52:09			100	307	True	2020-01-21 21:52:10								anonymous	EN	I consent	4 years	Male, neutered	Boxer		26-50 pounds	None		None		0-1 times a month		2	2	Metal		Indoors	100	0	0	0	0	0		Science diet light active adult chicken and rice
2020-01-21 21:46:00	2020-01-21 21:53:43			100	463	True	2020-01-21 21:53:44								anonymous	EN	I consent	5 years	Male, neutered	Mixed,Beagle,Boston Terrier,Chihuahua		1-10 pounds	None		Other (please fill in):	Epilepsy	0-1 times a month		2	2	Metal		Indoors	70	29	0	0	0	1		Purina One True Instinct	Purina Incredibites
2020-01-21 21:44:44	2020-01-21 21:54:04			100	559	True	2020-01-21 21:54:04								anonymous	EN	I consent	8 years	Male, neutered	Mixed		26-50 pounds	None		None		0-1 times a month		Unsure	3	Metal		Indoors	100	0	0	0	0	0		The Petway Maintenance
2020-01-21 21:46:25	2020-01-21 21:55:11			100	526	True	2020-01-21 21:55:12								anonymous	EN	I consent	13 years	Male, neutered	Mixed		11-25 pounds	None		None		0-1 times a month		3	3	Metal		Indoors	100	0	0	0	0	0		Blue buffalo Mini bites for Adult Small breed
2020-01-21 22:02:36	2020-01-21 22:09:45			100	429	True	2020-01-21 22:09:46								anonymous	EN	I consent	2 years	Female, spayed	Australian Cattle Dog		26-50 pounds	None		None		6 times a month or more		2	2	Plastic		Indoors	100	0	0	0	0	0		Iams Mini Chunks
2020-01-21 22:05:48	2020-01-21 22:11:14			100	325	True	2020-01-21 22:11:14								anonymous	EN	I consent	3 years	Female, spayed	Mixed		51-75 pounds	None		None		0-1 times a month		3	3	Metal		Indoors	100	0	0	0	0	0		Purina dog chow chicken
2020-01-21 22:13:46	2020-01-21 22:22:10			100	503	True	2020-01-21 22:22:10								anonymous	EN	I consent	6 years	Male, neutered	Mixed		51-75 pounds	None		None		0-1 times a month		2	2	Metal		Indoors	95	0	0	0	5	0		Blue Buffalo chicken (regular adult kind)			Raw green vegetables (e.g. spinach, green beans, broccoli)
2020-01-21 22:17:32	2020-01-21 22:23:58			100	385	True	2020-01-21 22:23:58								anonymous	EN	I consent	3 years	Male, neutered	Jack Russell Terrier		26-50 pounds	None		None		0-1 times a month		2	3	Plastic		Indoors	90	0	0	10	0	0		Dry food, Purina Pro Plan sensitive stomach
2020-01-21 22:17:10	2020-01-21 22:26:40			100	570	True	2020-01-21 22:26:40								anonymous	EN	I consent	11 years	Female, spayed	English Setter		26-50 pounds	None		None		Unsure or other (please fill in):	Don’t see any signs of this	Unsure	2	Metal		Outdoors	90	0	0	10	0	0		ProPlan
2020-01-21 22:11:02	2020-01-21 22:28:46			100	1063	True	2020-01-21 22:28:46								anonymous	EN	I consent	11 years	Female, spayed	Other or breed not listed	Miniature schnauzer	11-25 pounds	Food allergies		Obesity, Bladder stones		0-1 times a month		2	2	Ceramic		Indoors	50	0	50	0	0	0		Grain free Chicken		Fresh pet chicken and vegetables
2020-01-21 22:17:46	2020-01-21 22:36:39			100	1133	True	2020-01-21 22:36:39								anonymous	EN	I consent	13 years	Female, spayed	Beagle		26-50 pounds	Exocrine pancreatic insufficiency (EPI)		Liver disease		2-5 times a month		2	2	Plastic		Indoors	50	0	50	0	0	0		Purina One with chicken		Fresh Pet chicken and vegetables
2020-01-21 22:35:18	2020-01-21 22:45:12			100	593	True	2020-01-21 22:45:12								anonymous	EN	I consent	7 years	Female, spayed	Australian Cattle Dog		26-50 pounds	None		None		0-1 times a month		2	2	Metal		Indoors	50	0	0	0	50	0		Natural Balance lamb and rice			Raw green vegetables (e.g. spinach, green beans, broccoli),Raw root vegetables (e.g. carrots, potatoes, sweet potatoes)
2020-01-21 22:44:07	2020-01-21 22:54:01			100	593	True	2020-01-21 22:54:02								anonymous	EN	I consent	2 years	Male, neutered	Other or breed not listed	Goldendoodle	76-100 pounds	Food allergies		None		0-1 times a month		2	2	Metal		Indoors	100	0	0	0	0	0		Purina Pro Plan sensitive stomach and skin salmon
2020-01-21 22:50:55	2020-01-21 23:05:30			100	875	True	2020-01-21 23:05:30								anonymous	EN	I consent	3 years	Male, neutered	Other or breed not listed	American bulldog	51-75 pounds	None		None		0-1 times a month		3	3	Metal		Indoors	90	5	0	5	0	0		Rachel ray nutrish, chicken and veggies	Rachel ray nutrish
2020-01-21 23:04:49	2020-01-21 23:18:35			100	826	True	2020-01-21 23:18:36								anonymous	EN	I consent	1 year	Female, spayed	Mixed		11-25 pounds	None		None		0-1 times a month		Unsure	2	Ceramic		Indoors	95	0	0	3	2	0		Iams for Adult dogs.			Raw root vegetables (e.g. carrots, potatoes, sweet potatoes),Raw other vegetables (e.g. tomatoes, etc),Raw fruit (e.g. bananas, blueberries, strawberries, etc)
2020-01-21 23:15:26	2020-01-21 23:23:36			100	490	True	2020-01-21 23:23:37								anonymous	EN	I consent	13 years	Female, spayed	Poodle		11-25 pounds	Food allergies		None		0-1 times a month		3	3	Metal		Indoors	100	0	0	0	0	0		Blue Buffalo Basics Limited Salmon and Sweet Potato
2020-01-21 23:27:57	2020-01-21 23:38:37			100	639	True	2020-01-21 23:38:37								anonymous	EN	I consent	10 years	Male, neutered	Mixed		76-100 pounds	None		Other (please fill in):	Cushing's	0-1 times a month		3	3	Metal		Indoors	90	0	0	10	0	0		Diamond Natural lamb and rice
2020-01-21 23:43:22	2020-01-21 23:50:11			100	409	True	2020-01-21 23:50:11								anonymous	EN	I consent	5 years	Female, spayed	Mixed,Flat-Coated Retriever		51-75 pounds	None		None		0-1 times a month		2	2	Metal		Indoors	100	0	0	0	0	0		Purina Pro Plan - Savor, Chicken
2020-01-21 23:46:50	2020-01-21 23:55:46			100	536	True	2020-01-21 23:55:47								anonymous	EN	I consent	3 years	Male, neutered	Australian Cattle Dog		51-75 pounds	None		None		Unsure or other (please fill in):	Maybe every 3 months	2	2	Metal		Indoors	100	0	0	0	0	0		Purina
2020-01-21 23:51:22	2020-01-22 00:02:14			100	651	True	2020-01-22 00:02:14								anonymous	EN	I consent	7 years	Female, spayed	Mixed		26-50 pounds	None		Other (please fill in):	Incontinence	0-1 times a month		2	2	Metal		Indoors	90	0	0	10	0	0		Kirkland brand
2020-01-22 00:07:01	2020-01-22 00:15:15			100	494	True	2020-01-22 00:15:15								anonymous	EN	I consent	4 years	Male, neutered	American Staffordshire Terrier		76-100 pounds	None		None		0-1 times a month		3	3	Plastic		Indoors	100	0	0	0	0	0		Call of the wild Lamb
2020-01-22 00:04:37	2020-01-22 00:17:24			100	766	True	2020-01-22 00:17:24								anonymous	EN	I do not consent	13 years	Male	Mixed		76-100 pounds	None		None		0-1 times a month		2	2	Metal		Indoors	99.5	0	0	0.5	0	0		Kirkland Signature Mature Dog Chicken Rice & Egg
2020-01-22 00:08:40	2020-01-22 00:17:50			100	550	True	2020-01-22 00:17:51								anonymous	EN	I consent	10 years	Male	Pekingese		11-25 pounds	None		None		2-5 times a month		Unsure	5	Metal		Indoors	0	100	0	0	0	0			Beneful Prepared meals
2020-01-22 00:20:16	2020-01-22 00:45:45			100	1529	True	2020-01-22 00:45:46								anonymous	EN	I consent	6 years	Female, spayed	Border Collie,Labrador Retriever		51-75 pounds	None		None		0-1 times a month		2	2	Metal		Indoors	100	0	0	0	0	0		Blue Buffalo Wilderness & Carnivora (mixed)
2020-01-22 03:30:26	2020-01-22 03:41:57			100	691	True	2020-01-22 03:41:57								anonymous	EN	I consent	5 years	Male, neutered	Mixed,Other or breed not listed,Golden Retriever	Black mouth cur	26-50 pounds	Food allergies		None		Unsure or other (please fill in):	Not very often. Couple times a year maybe	3	3	Ceramic		Indoors	99	0	0	1	0	0		Instinct naturals, beef
2020-01-22 05:47:51	2020-01-22 06:00:53			100	782	True	2020-01-22 06:00:54								anonymous	EN	I consent	2 years	Female, spayed	Other or breed not listed	Goldendoodle	11-25 pounds	None		None		2-5 times a month		2	2	Metal		Indoors	99	0	0	0	0	1	Probiotic	Purina Focus Sensitive Stomach and Skin Salmon and Rice
2020-01-22 05:59:26	2020-01-22 06:09:30			100	604	True	2020-01-22 06:09:30								anonymous	EN	I consent	1 year	Male	Mixed,American Staffordshire Terrier,Labrador Retriever		51-75 pounds	None		None		0-1 times a month		2	3	Metal		Indoors	95	0	0	2	3	0		Purina Puppy Chow			Raw green vegetables (e.g. spinach, green beans, broccoli),Raw root vegetables (e.g. carrots, potatoes, sweet potatoes),Raw fruit (e.g. bananas, blueberries, strawberries, etc)
2020-01-22 06:17:35	2020-01-22 06:25:10			100	455	True	2020-01-22 06:25:10								anonymous	EN	I consent	8 years	Female, spayed	Mixed,German Shepherd Dog,Labrador Retriever		101+ pounds	None		Obesity		0-1 times a month		3	3	Plastic		Indoors	90	0	0	9	0	1	Cosequin	Iams
2020-01-22 06:27:12	2020-01-22 06:36:49			100	577	True	2020-01-22 06:36:50								anonymous	EN	I consent	10 years	Female, spayed	Labrador Retriever		51-75 pounds	None		None		0-1 times a month		2	2	Metal		Indoors	100	0	0	0	0	0		Purina Pro Plan Sensitive Skin and Stomach Dry
2020-01-22 06:44:18	2020-01-22 06:56:52			100	753	True	2020-01-22 06:56:52								anonymous	EN	I consent	12 years	Male, neutered	Mixed		11-25 pounds	None		None		Unsure or other (please fill in):	Hardly ever	2	2	Ceramic		Indoors	95	0	5	0	0	0		Victors senior		Fresh pet chicken
2020-01-22 06:31:28	2020-01-22 07:15:51			100	2663	True	2020-01-22 07:15:52								anonymous	EN	I consent	9 years	Male, neutered	Mixed		76-100 pounds	None		None		Unsure or other (please fill in):	I have 5 pets, not sure who does it, but I’m leaning towards the cats.	3	3	Ceramic		Indoors	100	0	0	0	0	0		Purina Natural Instinct Grain Free
2020-01-22 07:09:19	2020-01-22 07:26:59			100	1059	True	2020-01-22 07:27:00								anonymous	EN	I consent	1 year	Female	Great Dane		76-100 pounds	None		None		6 times a month or more		3	3	Plastic		Indoors	100	0	0	0	0	0		The pet way Holistic chicken and brown rice
2020-01-22 08:21:07	2020-01-22 08:27:10			100	362	True	2020-01-22 08:27:11								anonymous	EN	I consent	2 years	Female, spayed	German Shepherd Dog		26-50 pounds	None		None		0-1 times a month		3	3	Metal		Indoors	100	0	0	0	0	0		Kirkland signature nature’s domain beef meal and sweet potato formula for dogs
2020-01-22 08:10:20	2020-01-22 08:27:56			100	1056	True	2020-01-22 08:27:56								anonymous	EN	I consent	2 years	Male	Shih Tzu		11-25 pounds	None		None		0-1 times a month		2	2	Ceramic		Indoors	100	0	0	0	0	0		Blue life protection formula
2020-01-22 09:06:55	2020-01-22 09:12:17			100	321	True	2020-01-22 09:12:17								anonymous	EN	I consent	3 years	Male, neutered	Great Dane		101+ pounds	Irritable bowel disease/syndrome (IBD/IBS)		None		0-1 times a month		Unsure	6	Metal		Indoors	100	0	0	0	0	0		Iams large breed
2020-01-22 09:32:53	2020-01-22 09:38:55			100	361	True	2020-01-22 09:38:55								anonymous	EN	I consent	3 years	Male, neutered	Labrador Retriever		76-100 pounds	None		None		0-1 times a month		2	2	Plastic		Indoors	0	0	90	10	0	0				The petway
2020-01-22 07:49:44	2020-01-22 09:46:30			100	7005	True	2020-01-22 09:46:30								anonymous	EN	I consent	2 years	Male, neutered	Other or breed not listed	Bluetick Coonhound	51-75 pounds	None		Other (please fill in):	Behavioral seizures (severe form of ADD)	0-1 times a month		3	3	Metal		Indoors	95	0	0	0	0	5		Alpo savory beef
2020-01-22 09:50:21	2020-01-22 09:57:28			100	427	True	2020-01-22 09:57:28								anonymous	EN	I consent	5 years	Female, spayed	Beagle,Fox Terrier		26-50 pounds	None		None		0-1 times a month		3	2	Metal		Indoors	100	0	0	0	0	0		Whole hearted
2020-01-22 10:24:24	2020-01-22 10:32:19			100	474	True	2020-01-22 10:32:19								anonymous	EN	I consent	8 years	Male	Mixed,Boxer		76-100 pounds	None		None		Unsure or other (please fill in):		2	2	Metal		Indoors	90	0	0	10	0	0		Pedigree
2020-01-22 10:50:29	2020-01-22 10:57:04			100	395	True	2020-01-22 10:57:05								anonymous	EN	I consent	11 years	Female, spayed	Mixed		26-50 pounds	None		None		0-1 times a month		2	2	Plastic		Indoors	100	0	0	0	0	0		Hills science
2020-01-22 11:02:54	2020-01-22 11:08:41			100	346	True	2020-01-22 11:08:41								anonymous	EN	I consent	12 years	Male, neutered	Boston Terrier		11-25 pounds	None		Other (please fill in):	Heart Murmur	0-1 times a month		3	3	Metal		Indoors	95	0	0	5	0	0		The Pet Way
2020-01-22 09:43:53	2020-01-22 11:23:26			100	5973	True	2020-01-22 11:23:26								anonymous	EN	I consent	4 years	Female, spayed	Mixed,Australian Shepherd		51-75 pounds	None		None		Unsure or other (please fill in):	MAYBE once per year	3	3	Ceramic		Indoors	100	0	0	0	0	0		Purina Pro Shredded Blend with Probiotics - salmon and rice formula
2020-01-22 11:40:17	2020-01-22 11:53:48			100	811	True	2020-01-22 11:53:49								anonymous	EN	I consent	2 years	Male, neutered	Mixed,Other or breed not listed	Walker Coonhound/Unknown	26-50 pounds	Other (please fill in):	Can only eat certain types of foods because of digestive upset.	None		Unsure or other (please fill in):	Rarely when fed certain foods. Often if fed others.	3	3	Plastic		Indoors	98	0	0	2	0	0		Purina One SmartBlend Senstive Systems
2020-01-22 12:44:22	2020-01-22 12:51:17			100	415	True	2020-01-22 12:51:18								anonymous	EN	I consent	4 years	Female, spayed	Labrador Retriever		76-100 pounds	None		None		0-1 times a month		3	3	Metal		Indoors	100	0	0	0	0	0		Purina Pro Plan - Salmon
2020-01-22 13:00:54	2020-01-22 13:07:03			100	368	True	2020-01-22 13:07:03								anonymous	EN	I consent	7 years	Female	Australian Cattle Dog		26-50 pounds	None		None		0-1 times a month		3	3	Metal		Indoors	99	0	0	1	0	0		Dog Chow
2020-01-22 13:13:48	2020-01-22 13:23:54			100	606	True	2020-01-22 13:23:55								anonymous	EN	I consent	3 years	Male, neutered	Rhodesian Ridgeback		76-100 pounds	None		None		0-1 times a month		2	2	Metal		Indoors	100	0	0	0	0	0		Purina Lamb
2020-01-22 13:10:55	2020-01-22 13:36:02			100	1507	True	2020-01-22 13:36:03								anonymous	EN	I consent	2 years	Male, neutered	Labrador Retriever		51-75 pounds	None		None		2-5 times a month		3	3	Plastic		Indoors	100	0	0	0	0	0		Purina One Healthy Weight
2020-01-22 14:46:10	2020-01-22 14:55:52			100	581	True	2020-01-22 14:55:52								anonymous	EN	I consent	Less than 1 year	Male	Labrador Retriever		26-50 pounds	None		None		0-1 times a month		3	3	Metal		Indoors	95	0	0	5	0	0		Puppy chow
2020-01-22 15:17:53	2020-01-22 15:21:50			100	237	True	2020-01-22 15:21:50								anonymous	EN	I consent	2 years	Male, neutered	Mixed		26-50 pounds	None		None		0-1 times a month		2	2	Plastic		Indoors	100	0	0	0	0	0		Blue buffalo chicken (regular adult variety)
2020-01-22 16:40:17	2020-01-22 16:49:10			100	532	True	2020-01-22 16:49:10								anonymous	EN	I consent	4 years	Female, spayed	Mixed,Other or breed not listed,Labrador Retriever	Pitt bull	51-75 pounds	None		None		0-1 times a month		Unsure	1	Metal		Indoors	100	0	0	0	0	0		Blue Buffalo Chicken and Rice
2020-01-22 17:14:46	2020-01-22 17:30:07			100	921	True	2020-01-22 17:30:08								anonymous	EN	I consent	7 years	Female, spayed	Mixed		1-10 pounds	None		None		0-1 times a month		Unsure	Unsure	Metal		Indoors	100	0	0	0	0	0		4health Original Small Bites Formula Adult Dog Food
2020-01-22 17:30:02	2020-01-22 17:38:09			100	487	True	2020-01-22 17:38:09								anonymous	EN	I consent	11 years	Female, spayed	Golden Retriever		51-75 pounds	None		None		0-1 times a month		4	4	Metal		Indoors	100	0	0	0	0	0
2020-01-22 17:41:16	2020-01-22 17:51:00			100	584	True	2020-01-22 17:51:00								anonymous	EN	I consent	2 years	Male, neutered	Mixed		11-25 pounds	None		None		0-1 times a month		2	2	Metal		Indoors	100	0	0	0	0	0		Taste of the Wild
2020-01-22 18:25:44	2020-01-22 18:38:02			100	738	True	2020-01-22 18:38:03								anonymous	EN	I consent	8 years	Female, spayed	Other or breed not listed		1-10 pounds	None		None		0-1 times a month		2	2	Plastic		Indoors	75	0	0	25	0	0		Purina Beyond
2020-01-22 19:43:23	2020-01-22 19:50:06			100	403	True	2020-01-22 19:50:07								anonymous	EN	I consent	10 years	Male	Boston Terrier,Chihuahua		11-25 pounds	None		Cancer		0-1 times a month		2	2	Metal		Indoors	100	0	0	0	0	0		Purina
2020-01-22 19:47:34	2020-01-22 20:05:41			100	1086	True	2020-01-22 20:05:41								anonymous	EN	I consent	1 year	Female, spayed	Labrador Retriever		26-50 pounds	Other (please fill in):	Surgical repair of vascular ring anomaly she can't tolerate dry food	None		2-5 times a month		2	2	Glass		Indoors	0	100	0	0	0	0			Pedigree chopped
2020-01-22 21:31:50	2020-01-22 21:38:53			100	422	True	2020-01-22 21:38:54								anonymous	EN	I consent	13 years	Male, neutered	Labrador Retriever,Poodle		76-100 pounds	None		None		0-1 times a month		2	2	Plastic		Indoors	98	0	0	0	0	2	Cosequin DS	Science Diet Oral Care
2020-01-22 22:11:08	2020-01-22 22:18:44			100	455	True	2020-01-22 22:18:44								anonymous	EN	I consent	1 year	Male, neutered	Mixed,Chinese Shar-pei,Siberian Husky,Staffordshire Bull Terrier		26-50 pounds	None		None		0-1 times a month		3	3	Metal		Indoors	100	0	0	0	0	0		Purina adult chicken and rice
2020-01-22 23:43:31	2020-01-22 23:51:24			100	473	True	2020-01-22 23:51:24								anonymous	EN	I consent	8 years	Female, spayed	German Shepherd Dog		51-75 pounds	None		None		0-1 times a month		2	2	Ceramic		Indoors	98	0	0	0	0	2	Cheese sprinkled	ProPlan sensitive skin and stomach lamb
2020-01-23 18:37:30	2020-01-23 18:43:16			100	345	True	2020-01-23 18:43:16								anonymous	EN	I consent	10 years	Male, neutered	Mixed		26-50 pounds	None		None		0-1 times a month		2	1	Metal		Indoors	100	0	0	0	0	0		Natures Balance
2020-01-24 15:24:47	2020-01-24 15:47:41			100	1374	True	2020-01-24 15:47:42								anonymous	EN	I consent	12 years	Female, spayed	Chihuahua		11-25 pounds	Irritable bowel disease/syndrome (IBD/IBS)		Other (please fill in):	Cushings Disease	0-1 times a month		3	3	Other (please fill in):	Ceramic & Metal	Indoors	50	50	0	0	0	0		MRX RC Canine Hydrolyzed Protein Small Breed	MRX Hills Canine Z/D Ultra
2020-01-24 22:28:00	2020-01-24 22:34:28			100	388	True	2020-01-24 22:34:29								anonymous	EN	I consent	16 years	Female, spayed	Chihuahua,Jack Russell Terrier		11-25 pounds	None		None		0-1 times a month		3	2	Plastic		Indoors	100	0	0	0	0	0		Purina Pro Plan
2020-01-24 22:37:09	2020-01-24 22:45:15			100	486	True	2020-01-24 22:45:15								anonymous	EN	I consent	12 years	Female, spayed	Bichon Frise		11-25 pounds	None		None		0-1 times a month		2	2	Ceramic		Indoors	80	15	0	0	5	0		Purina One Sensitive	Purina One Turkey		Raw green vegetables (e.g. spinach, green beans, broccoli)
2020-01-25 11:37:23	2020-01-25 11:42:24			100	301	True	2020-01-25 11:42:25								anonymous	EN	I consent	5 years	Male, neutered	Mixed		76-100 pounds	None		None		0-1 times a month		3	3	Plastic		Indoors	100	0	0	0	0	0		Royal Canin adult large dog
2020-01-25 12:42:20	2020-01-25 12:49:47			100	447	True	2020-01-25 12:49:47								anonymous	EN	I consent	12 years	Female, spayed	Labrador Retriever		51-75 pounds	Food allergies		None		0-1 times a month		2	2	Metal		Indoors	90	0	0	0	0	10	Pill pocket with gabapenton	Royal canin white fish and potato
2020-01-25 15:33:45	2020-01-25 15:39:23			100	338	True	2020-01-25 16:46:52								anonymous	EN	I consent	12 years	Female, spayed	Labrador Retriever		51-75 pounds	None		Obesity		0-1 times a month		3	3	Metal		Indoors	80	0	0	20	0	0
2020-01-25 16:46:07	2020-01-25 16:51:59			100	352	True	2020-01-25 16:51:59								anonymous	EN	I consent	13 years	Female	Mixed		1-10 pounds	None		None		0-1 times a month		2	2	Metal		Indoors	90	0	0	10	0	0		Purina Benefil
2020-01-25 17:59:54	2020-01-25 18:16:01			100	966	True	2020-01-25 18:16:01								anonymous	EN	I consent	4 years	Male, neutered	Mixed,Boxer		51-75 pounds	None		Obesity		Unsure or other (please fill in):		2	3	Ceramic		Indoors	0	0	0	100	0	0
2020-01-25 18:17:47	2020-01-25 18:27:17			100	570	True	2020-01-25 18:27:17								anonymous	EN	I consent	10 years	Male, neutered	Australian Cattle Dog		26-50 pounds	None		None		0-1 times a month		3	2	Plastic		Indoors	75	0	0	25	0	0		Kibbles and bits
2020-01-25 18:51:27	2020-01-25 19:14:57			100	1410	True	2020-01-25 19:14:58								anonymous	EN	I consent	3 years	Female, spayed	Border Collie		26-50 pounds	None		None		0-1 times a month		2	2	Metal		Indoors	99	0	0	1	0	0		Purina Pro Plan Sensitive Skin and Stomach
2020-01-26 06:28:36	2020-01-26 06:33:17			100	280	True	2020-01-26 06:33:17								anonymous	EN	I consent	3 years	Male, neutered	Boxer		76-100 pounds	Food allergies		None		0-1 times a month		6	6	Metal		Indoors	100	0	0	0	0	0		Pure Balance
2020-01-27 15:54:50	2020-01-27 16:04:42			100	591	True	2020-01-27 16:04:42								email	EN	I consent	6 years	Female, spayed	Australian Shepherd,Border Collie		26-50 pounds	None		None		0-1 times a month		3	4	Metal		Outdoors	90	8	0	2	0	0		Purina Prescription OM Select Blends kibble	Purina Prescription OM
2020-01-21 10:53:35	2020-01-21 10:56:24			18	169	False	2020-01-28 10:56:26								anonymous	EN	I consent	14 years	Female, spayed	Yorkshire Terrier		1-10 pounds	None		None		Unsure or other (please fill in):		2	2
2020-01-21 11:11:20	2020-01-21 12:06:47			18	3326	False	2020-01-28 12:07:46								anonymous	EN	I consent	10 years	Female, spayed	Mixed		51-75 pounds	None		Obesity		0-1 times a month		3	3
2020-01-21 13:34:35	2020-01-21 13:35:42			11	67	False	2020-01-28 13:35:43								anonymous	EN	I consent	11 years	Male	Labrador Retriever		76-100 pounds	None
2020-01-21 19:26:00	2020-01-21 19:26:53			11	53	False	2020-01-28 19:26:56								anonymous	EN	I consent	2 years	Male, neutered	German Shepherd Dog		76-100 pounds	None
2020-01-21 19:49:05	2020-01-21 19:50:59			2	114	False	2020-01-28 19:51:28								anonymous	EN	I consent
2020-01-28 21:00:52	2020-01-28 21:11:12			100	619	True	2020-01-28 21:11:12								email	EN	I consent	5 years	Male, neutered	Australian Shepherd		51-75 pounds	Other (please fill in):	intermittent loose stools, unknown cause	Other (please fill in):	superficial dermatitis on ventrum	2-5 times a month		3	4	Metal		Indoors	90	5	0	5	0	0		Royal Canin Ultamino	Purina OM
2020-01-21 21:48:33	2020-01-21 21:50:13			32	100	False	2020-01-28 21:50:17								anonymous	EN	I consent	4 years	Male	German Shepherd Dog		51-75 pounds	None		None		0-1 times a month		2	2	Metal		Indoors	50	50	0	0	0	0
2020-01-21 22:35:32	2020-01-21 22:36:41			11	69	False	2020-01-28 22:36:54								anonymous	EN	I consent	5 years	Female, spayed	Chihuahua,Dachshund,Pomeranian		11-25 pounds	None
2020-01-21 22:38:12	2020-01-21 22:39:50			11	97	False	2020-01-28 22:40:18								anonymous	EN	I consent	3 years	Male, neutered	Labrador Retriever		76-100 pounds	Food allergies
2020-01-22 00:06:30	2020-01-22 00:06:38			2	7	False	2020-01-29 00:06:59								anonymous	EN	I consent
2020-01-22 07:30:18	2020-01-22 07:35:14			18	296	False	2020-01-29 07:35:40								anonymous	EN	I consent	10 years	Female, spayed	Mixed		76-100 pounds	Irritable bowel disease/syndrome (IBD/IBS),None		None		0-1 times a month		2	2
2020-01-22 10:16:02	2020-01-22 10:16:06			2	4	False	2020-01-29 10:16:07								anonymous	EN	I consent
2020-01-25 20:21:01	2020-01-25 20:22:41			11	99	False	2020-02-01 20:22:41								anonymous	EN	I consent	2 years	Male	Mixed,Boxer,Labrador Retriever		51-75 pounds	None
2020-01-25 21:26:53	2020-01-25 21:27:04			2	10	False	2020-02-01 21:27:15								anonymous	EN	I consent
2020-01-27 02:56:19	2020-01-27 03:02:42			79	382	False	2020-02-03 03:02:55								anonymous	EN	I consent	3 years	Male, neutered	German Shepherd Dog		101+ pounds	None		None		0-1 times a month		3	3	Plastic		Outdoors	70	0	0	0	30	0		Pro plan			Raw meat or eggs,Raw green vegetables (e.g. spinach, green beans, broccoli),Raw root vegetables (e.g. carrots, potatoes, sweet potatoes)		Raw beef/bison, Raw chicken/turkey/other poultry, Raw venison, Raw pork or pork products, Raw eggs		Butcher,Other (please fill in):	Hunting
[truncated: 75 more columns]
