# Supplementary material for: Survey evaluation of dog owners’ feeding practices and dog bowls’ hygiene assessment in domestic settings
Source: PLoS One. 2022 Apr 6;17(4):e0259478. doi: 10.1371/journal.pone.0259478 (PMC8986020; doi:10.1371/journal.pone.0259478)
Supplement: S2 Dataset — (XLSX) [file pone.0259478.s003.xlsx]

## Sheet: Sheet0
StartDate	EndDate			Progress	Duration (in seconds)	Finished	RecordedDate					ExternalReference			DistributionChannel	UserLanguage	Q1	Q2	Q2_1_TEXT	Q3	Q3_1_TEXT	Q3_2_TEXT	Q4	Q5	Q5_3_TEXT	Q6_NPS_GROUP	Q6	Q16_NPS_GROUP	Q16	Q7	Q8	Q8_4_TEXT	Q9	Q10	Q11	Q11_1_TEXT
Start Date	End Date			Progress	Duration (in seconds)	Finished	Recorded Date					External Data Reference			Distribution Channel	User Language	Thank you for completing the NCSU CVM Clinical Nutrition Dish Study. After completion of this survey and your final swab, a donation will be made in the form of pet food to a local animal shelter. This survey should take about 2 minutes to complete. Your candid responses are vital to our study. Your response is voluntary and all responses will be confidential. Results will be treated in aggregate…	Were the given guidelines different than your typical dog food handling habits? - Selected Choice	Were the given guidelines different than your typical dog food handling habits? - Yes (please describe): - Text	Were any of the given guidelines difficult for you to follow? - Selected Choice	Were any of the given guidelines difficult for you to follow? - Yes but I was able to perform the following: - Text	Were any of the given guidelines difficult for you to follow? - Yes and I was NOT able to perform the following: - Text	Since sample #1 was taken, did you follow the given guidelines 90% of the time or more?	Did you follow the given guidelines for the past 24 hours? - Selected Choice	Did you follow the given guidelines for the past 24 hours? - Unsure (please explain): - Text	On a scale from 0-10, how likely are you to follow ALL the given guidelines going forward? - Group	On a scale from 0-10, how likely are you to follow ALL the given guidelines going forward?	On a scale from 0-10, how likely are you to follow the given guidelines regarding WASHING your dog dish going forward? - Group	On a scale from 0-10, how likely are you to follow the given guidelines regarding WASHING your dog dish going forward?	Have you washed your dog food dish since sample #1 was taken?	The last time you washed your dog food dish, how did you wash it? - Selected Choice	The last time you washed your dog food dish, how did you wash it? - Other (please fill in): - Text	The last time you washed your dog food dish, how did you dry it?	Has your dog eaten from the dish since the last wash?	Do you have any questions or concerns regarding this study? - Selected Choice	Do you have any questions or concerns regarding this study? - Yes (please describe): - Text
2019-10-02 14:43:23	2019-10-02 14:43:37			100	13	True	2019-10-02 14:43:37								preview	EN	Group A	Yes (please describe):					Yes												No
2019-11-10 19:40:42	2019-11-10 19:43:28			100	165	True	2019-11-10 19:43:28								email	EN	Unsure	No													Wash in dishwasher		Heated dry in dishwasher	Yes	No
2019-11-11 08:58:27	2019-11-11 09:04:20			100	352	True	2019-11-11 09:04:21								email	EN	Group A	Yes (please describe):	Washing the dish and scoop	Yes and I was NOT able to perform the following:		Storing food in the bag - already storing in an airtight container but no longer had the bag	Yes	Yes		Detractor	0	Passive	8		Hand wash in cold or lukewarm water		Air dry	No	No
2019-11-11 09:17:30	2019-11-11 09:37:58			100	1228	True	2019-11-11 09:37:59								email	EN	Unsure	Yes (please describe):	Changing/cleaning out food bowls after each meal	Yes but I was able to perform the following:	More washing, had enough bowls		Yes	Yes		Detractor	5	Detractor	5		Wash in dishwasher		Heated dry in dishwasher	Yes	Yes (please describe):	The question of whether we would change to the guidelines is strange. Perhaps you meant to ask ‘if new guidelines resulted in improving dog health/better mouth microbiome, would you change your habits?’ People [should] change based on proven results and correlation. What if dogs are more sensitive to dish detergent residue than humans, washing more may reduce bacteria/virus/fungi on dishes but ne…
2019-11-11 09:16:54	2019-11-11 09:49:12			100	1937	True	2019-11-11 09:49:12								email	EN	Group A	Yes (please describe):	Washing bowls and food scoop after each feeding as well as hand washing.	I did not have trouble with the given guidelines			Yes	Yes		Detractor	5	Detractor	5		Hand wash in hot water (over 160F)		Air dry	No	No
2019-11-11 10:03:01	2019-11-11 10:03:47			100	46	True	2019-11-11 10:03:48								email	EN	Group B	No		I did not have trouble with the given guidelines			Yes	Yes		Detractor	5	Detractor	5		Hand wash in hot water (over 160F)		Hand dry with paper towel	No	No
2019-11-11 12:22:22	2019-11-11 12:29:57			100	455	True	2019-11-11 12:29:57								email	EN	Unsure	Yes (please describe):	Yes, I cleaned the dog bowls once a month instead of daily. Also I usually only wash my hands after handling the dog food not before.	I did not have trouble with the given guidelines			No	Yes		Passive	7	Passive	7		Wash in dishwasher		Heated dry in dishwasher	Yes	No
2019-11-11 13:16:55	2019-11-11 13:18:21			100	85	True	2019-11-11 13:18:21								email	EN	Group A	Yes (please describe):	I don't always wash my hands before/after feeding or the bowl everytime	Yes but I was able to perform the following:	washing hands and bowl		Yes	Yes		Detractor	5	Detractor	5		Hand wash in cold or lukewarm water		Air dry	No	No
2019-11-11 16:05:33	2019-11-11 16:07:32			100	118	True	2019-11-11 16:07:32								email	EN	Unsure	No		I did not have trouble with the given guidelines			Yes	Yes		Promoter	9	Promoter	10		Hand wash in hot water (over 160F)		Air dry	Yes	No
2019-11-11 19:17:34	2019-11-11 19:21:15			100	220	True	2019-11-11 19:21:16								email	EN	Unsure	Yes (please describe):	I don't typically wash my hands before and after feeding my dog, nor do I wash his bowl as frequently as the guidelines indicated. I generally wash his bowl about once a week, rather than between every feeding.	Yes but I was able to perform the following:	I did struggle a little with cleaning out my dog's bowl each time I fed him because he free feeds and tends to want to graze throughout the day, rather than eating the full amount I give him at any time.		Yes	Yes		Detractor	5	Passive	7		Hand wash in hot water (over 160F)		Hand dry with cloth towel	No	No
2019-11-15 19:05:44	2019-11-15 19:07:54			100	130	True	2019-11-15 19:07:54								email	EN	Unsure	Yes (please describe):	I typically wash the bowl once a week, my hands as needed, and the scoop never gets washed.	I did not have trouble with the given guidelines			Yes	Yes		Detractor	4	Detractor	6		Hand wash in hot water (over 160F)		Hand dry with paper towel	Yes	No
2019-11-10 21:53:22	2019-11-16 16:04:59			100	497496	True	2019-11-16 16:04:59								email	EN	Group B	Yes (please describe):	We usually do not routinely clean the dry kibble scoop or the dog food bowls frequently, usually do not wash my hands before handling dog food or bowls.	I did not have trouble with the given guidelines			No	Yes		Detractor	1	Detractor	4		Hand wash in hot water (over 160F)		Air dry	Yes	No
2019-11-17 12:39:54	2019-11-17 12:42:37			100	162	True	2019-11-17 12:42:37								email	EN	Unsure	Yes (please describe):		I did not have trouble with the given guidelines			Yes	Yes		Promoter	10	Promoter	10		Hand wash in hot water (over 160F)		Hand dry with cloth towel	Yes	No
2019-11-18 11:34:30	2019-11-18 11:36:21			100	111	True	2019-11-18 11:36:23								email	EN	Unsure	Yes (please describe):	We don't wash daily	Yes and I was NOT able to perform the following:		There was about 2 days we forgot to wash afterward.	Unsure	Unsure (please explain):	Not the only feeder (I think husband did)	Detractor	6	Detractor	6		Hand wash in cold or lukewarm water		Air dry	Yes	No
2019-11-24 09:03:52	2019-11-24 09:06:04			100	132	True	2019-11-24 09:06:04								email	EN	Unsure	Yes (please describe):	Do not usually wash the bowl, hands, etc with every meal	Yes but I was able to perform the following:	Did not put bowls in dishwasher after every feeding had to wash by hand		Yes	Yes		Detractor	1	Detractor	1		Wash in dishwasher		Heated dry in dishwasher	No	No
2019-11-25 08:57:37	2019-11-25 09:00:18			100	160	True	2019-11-25 09:00:18								email	EN	Unsure	Yes (please describe):	Wash bowl and scoop after eating and washed hands before and after feeding	Yes but I was able to perform the following:	washing the bowl within 2 hours of eating; washed bowl before next feeding		Yes	Yes		Detractor	0	Detractor	2		Hand wash in hot water (over 160F)		Air dry	No	No
2019-11-25 09:00:30	2019-11-25 09:06:07			100	337	True	2019-11-25 09:06:08								email	EN	Unsure	Yes (please describe):	Wash bowl & scoop after each use is not what we normally do	I did not have trouble with the given guidelines			Yes	Yes		Detractor	5	Detractor	5		Hand wash in hot water (over 160F)		Hand dry with paper towel	No	Yes (please describe):	What are you trying to learn and what is the outcome?
2019-11-25 09:58:31	2019-11-25 10:07:49			100	557	True	2019-11-25 10:07:49								email	EN	Group B	Yes (please describe):	Don't always wash hands before and after feeding and don't wash food bowl after every use.	I did not have trouble with the given guidelines			Yes	Yes		Detractor	3	Detractor	5		Hand wash in hot water (over 160F)		Hand dry with cloth towel	No	No
2019-11-25 10:38:44	2019-11-25 10:40:25			100	100	True	2019-11-25 10:40:25								email	EN	Unsure	Yes (please describe):	Water temperature	I did not have trouble with the given guidelines			No	Yes		Detractor	6	Passive	8		Hand wash in hot water (over 160F)		Air dry	No	No
2019-11-25 14:37:12	2019-11-25 14:38:46			100	93	True	2019-11-25 14:38:46								email	EN	Unsure	Yes (please describe):	Washing routine is not that regular.	I did not have trouble with the given guidelines			Yes	Yes		Detractor	0	Detractor	3		Hand wash in hot water (over 160F)		Air dry	No	No
2019-11-25 17:22:05	2019-11-25 17:22:57			100	51	True	2019-11-25 17:22:57								email	EN	Group C													No					No
2019-11-25 18:07:05	2019-11-25 18:09:28			100	143	True	2019-11-25 18:09:28								email	EN	Unsure	Yes (please describe):	I had to wash the bowl daily after each feeding.	I did not have trouble with the given guidelines			Yes	Yes		Promoter	10	Detractor	5		Hand wash in hot water (over 160F)		Hand dry with paper towel	Yes	No
2019-11-29 22:30:03	2019-11-29 22:32:02			100	119	True	2019-11-29 22:32:03								email	EN	Unsure	Yes (please describe):	Wash bowl after feeding	I did not have trouble with the given guidelines			Yes	Yes		Detractor	0	Passive	7		Wash in dishwasher		Heated dry in dishwasher	Yes	No
2019-12-02 16:08:07	2019-12-02 16:10:14			100	127	True	2019-12-02 16:10:14								email	EN	Group A	Yes (please describe):	bowl and food scoop was washed every use.	I did not have trouble with the given guidelines			Yes	Yes		Passive	7	Passive	7		Hand wash in hot water (over 160F)		Hand dry with paper towel	Yes	No
2019-12-02 16:37:08	2019-12-02 16:52:11			100	903	True	2019-12-02 16:52:11								email	EN	Group A	Yes (please describe):	I don't wash my hands before/after handling, I usually also don't use a scoop and just rinse my dishes out in between feedings and put in dishwasher 1-2times per week.	I did not have trouble with the given guidelines			Yes	Yes		Detractor	1	Detractor	5		Hand wash in hot water (over 160F)		Air dry	No	No
2019-12-02 17:26:53	2019-12-02 17:28:23			100	90	True	2019-12-02 17:28:23								email	EN	Unsure	Yes (please describe):	wash bowl and scoop after every use	I did not have trouble with the given guidelines			Yes	Yes		Detractor	0	Detractor	0		Hand wash in hot water (over 160F)		Air dry	Yes	No
2019-12-02 17:28:27	2019-12-02 17:29:50			100	82	True	2019-12-02 17:29:50								email	EN	Unsure	Yes (please describe):	Washing the bowl.	I did not have trouble with the given guidelines			Yes	Yes		Detractor	2	Detractor	4		Hand wash in cold or lukewarm water		Air dry	No	No
2019-12-03 10:20:29	2019-12-03 10:40:16			100	1187	True	2019-12-03 10:40:17								email	EN	Group B	Yes (please describe):	don' t wash bowl daily	Yes but I was able to perform the following:	Time consuming but I was able to do. Reasonable though!		No	No		Detractor	5	Detractor	5		Hand wash in hot water (over 160F)		Hand dry with paper towel	Yes	No
2019-12-02 16:13:36	2019-12-03 12:32:38			100	73141	True	2019-12-03 12:32:38								email	EN	Group B	No		I did not have trouble with the given guidelines			Yes	Yes		Passive	8	Passive	8		Hand wash in cold or lukewarm water		Hand dry with cloth towel	No	No
2019-12-09 19:41:43	2019-12-09 19:43:56			100	133	True	2019-12-09 19:43:57								email	EN	Unsure	Yes (please describe):	wash scooper and dog bowls after every meal	I did not have trouble with the given guidelines			Yes	Yes		Detractor	4	Detractor	3		Hand wash in cold or lukewarm water		Air dry	Yes	No
2019-12-09 14:08:44	2019-12-11 16:59:26			100	183041	True	2019-12-11 16:59:27								email	EN	Group A	Yes (please describe):	We don’t usually wash the dog bowl nearly so offen!	Yes and I was NOT able to perform the following:		I missed washing the bowl after about 2 feedings.	Yes	Yes		Detractor	5	Detractor	5		Other (please fill in):	Washed with hot water and soap with a dish scrubber.	Hand dry with paper towel	Yes	No
2019-12-12 12:46:06	2019-12-12 12:50:12			100	246	True	2019-12-12 12:50:12								email	EN	Group B	Yes (please describe):	I had to clean bowl. And with hot water	Yes but I was able to perform the following:	My hot water heater is set at 120F so after meals I would wash bowl in soapy water then pour boiling water from the kettle and let it sit long time		Yes	Unsure (please explain):	Since study over-no. The last 24 hours of study, yes	Detractor	0	Detractor	0		Other (please fill in):	right before last meal-was in dishwasher. After last meal, I did soapy water then boiling water. But then kid emptied cereal bowl in it so I rinsed.	Hand dry with paper towel	Yes	No
2019-12-12 14:13:51	2019-12-12 14:16:05			100	133	True	2019-12-12 14:16:05								email	EN	Group B	Yes (please describe):	Do not follow any of the guidelines usually	Yes and I was NOT able to perform the following:		Wash hands every time, wash after every use	No	Yes		Detractor	0	Detractor	1		Wash in dishwasher		Heated dry in dishwasher	No	No
2019-12-12 15:11:39	2019-12-12 15:14:36			100	176	True	2019-12-12 15:14:36								email	EN	Group B	Yes (please describe):	Yes, I normally don't wash my dishes or hands	Yes but I was able to perform the following:	I was able to wash them, was just out of the ordinary schedule.		Yes	Unsure (please explain):	I followed the guidelines the entirety of the study, but stopped after the second sample was taken.	Detractor	5	Detractor	5		Hand wash in hot water (over 160F)		Air dry	Yes	No
2019-12-12 14:56:46	2019-12-12 15:42:51			100	2764	True	2019-12-12 15:42:51								email	EN	Unsure	Yes (please describe):	Cleaning the food utensils after every meal was different along with washing the bowels .	I did not have trouble with the given guidelines			Yes	Yes		Detractor	5	Detractor	5		Other (please fill in):	With soap	Air dry	Yes	No
2019-12-12 18:50:20	2019-12-12 18:52:10			100	110	True	2019-12-12 18:52:11								email	EN	Group B	Yes (please describe):	I dont routinely wash my dog food bowls or hands prior to feeding	Yes but I was able to perform the following:	All instructions		Yes	Yes		Detractor	2	Detractor	2		Hand wash in hot water (over 160F)		Hand dry with paper towel	No	No
2019-12-12 16:59:12	2019-12-12 22:28:11			100	19738	True	2019-12-12 22:28:11								email	EN	Group A	Yes (please describe):	i usually do not wash my dogs' dishes after each feeding	I did not have trouble with the given guidelines			Yes	Yes		Detractor	6	Detractor	5		Hand wash in hot water (over 160F)		Air dry	Yes	Yes (please describe):	i am interested to hear the results
2019-12-13 08:01:45	2019-12-13 08:04:31			100	165	True	2019-12-13 08:04:31								email	EN	Group B	No		I did not have trouble with the given guidelines			Yes	Yes		Passive	7	Promoter	10		Wash in dishwasher		Heated dry in dishwasher	No	Yes (please describe):	No concerns but it made me aware of how infrequently i changed bowls. I usually stage the dog food in another container and use a scoop to pour some out. Those almost never get washed. Same goes for the water bowl.
2019-12-13 11:16:12	2019-12-13 11:18:23			100	131	True	2019-12-13 11:18:24								email	EN	Group A	Yes (please describe):	more washing	I did not have trouble with the given guidelines			Yes	Yes		Detractor	6	Passive	8		Wash in dishwasher		Heated dry in dishwasher	Yes	No
2019-12-13 11:57:38	2019-12-13 14:53:11			100	10533	True	2019-12-13 14:53:12								email	EN	Unsure	No		I did not have trouble with the given guidelines			Unsure	Unsure (please explain):		Detractor	5	Detractor	5		Wash in dishwasher		Heated dry in dishwasher	Yes	No
2019-12-10 18:38:25	2019-12-10 18:38:48			8	22	False	2019-12-17 18:38:50								email	EN	Unsure
2019-12-18 18:24:44	2019-12-18 18:27:21			100	156	True	2019-12-18 18:27:22								email	EN	Group B	Yes (please describe):	Only a slight change-ensuring bowls were washed with specific instructions	I did not have trouble with the given guidelines			Yes	Yes		Passive	8	Promoter	9		Wash in dishwasher		Heated dry in dishwasher	Yes	No
2020-01-27 15:47:38	2020-01-27 15:53:33			100	355	True	2020-01-27 15:53:34								email	EN	Group B	Yes (please describe):	Typically we do not wash teh dog bowls after or before feeding. At most we might rinse then under cold water a couple of times in the summer	I did not have trouble with the given guidelines			Yes	Yes		Passive	7	Promoter	10		Hand wash in hot water (over 160F)		Hand dry with paper towel	No	No
